# Supplementary material for: 3D reconstruction enables high-throughput phenotyping and quantitative genetic analysis of phyllotaxy
Source: Plant Phenomics. 2025 Mar 8;7(1):100023. doi: 10.1016/j.plaphe.2025.100023 (PMC12710043; doi:10.1016/j.plaphe.2025.100023)
Supplement: Multimedia component 3 [file mmc3.zip]

Archive with 25 entries (25 files):
- mybib.bib
- main.tex
- src/00-abstract.tex
- src/01-introduction.tex
- src/02-method.tex
- src/03-results.tex
- src/04-discussion.tex
- src/06-acknowledgments.tex
- src/macros.tex
- src/07-supplementary.tex
- src/05-conclusion.tex
- figs/Workflow_Phyllotaxy.pdf
- figs/Supplementary_reconstructionReliability.pdf
- figs/tillers.jpg
- figs/fig_angle_rendering_fullhd.pdf
- figs/reliabilityPlots.pdf
- figs/Phyllotaxy_Conceptual_JDavis.png
- figs/figS1.pdf
- figs/phylloVariation.pdf
- figs/figure6.pdf
- figs/supplementalManhattanPlots.pdf
- figs/fig_angle_rendering/fig_angle_rendering_165.png
- figs/fig_angle_rendering/fig_angle_rendering_0.png
- figs/fig_angle_rendering/fig_angle_rendering_80.png
- figs/fig_angle_rendering/fig_angle_rendering_120.png
