# Supplementary material for: 3D reconstruction enables high-throughput phenotyping and quantitative genetic analysis of phyllotaxy
Source: Plant Phenomics. 2025 Mar 8;7(1):100023. doi: 10.1016/j.plaphe.2025.100023 (PMC12710043; doi:10.1016/j.plaphe.2025.100023)
Supplement: Multimedia component 3 [file mmc3.zip › mybib.bib]

@article{tross20213d,
  title="{3D reconstruction identifies loci linked to variation in angle of individual sorghum leaves}",
  author={Tross, Michael C and Gaillard, Mathieu and Zwiener, Mackenzie and Miao, Chenyong and Grove, Ryleigh J and Li, Bosheng and Benes, Bedrich and Schnable, James C},
  journal={PeerJ},
  volume={9},
  pages={e12628},
  year={2021},
  publisher={PeerJ Inc.},
}
@article{casa2008community,
  title={Community resources and strategies for association mapping in sorghum},
  author={Casa, Alexandra M and Pressoir, Gael and Brown, Patrick J and Mitchell, Sharon E and Rooney, William L and Tuinstra, Mitchell R and Franks, Cleve D and Kresovich, Stephen},
  journal={Crop Science},
  volume={48},
  number={1},
  pages={30--40},
  year={2008},
  publisher={Wiley Online Library},
}
@Article{lme4,
    title = {Fitting Linear Mixed-Effects Models Using {lme4}},
    author = {Douglas Bates and Martin M{\"a}chler and Ben Bolker and
      Steve Walker},
    journal = {Journal of Statistical Software},
    year = {2015},
    volume = {67},
    number = {1},
    pages = {1--48},
    doi = {10.18637/jss.v067.i01},
  }
@article{boatwright2022sapreseq,
author = {Boatwright, J. Lucas and Sapkota, Sirjan and Jin, Hongyu and Schnable, James C. and Brenton, Zachary and Boyles, Richard and Kresovich, Stephen},
title = "{Sorghum Association Panel whole-genome sequencing establishes cornerstone resource for dissecting genomic diversity}",
journal = {The Plant Journal},
volume = {111},
number = {3},
pages = {888-904},
keywords = {Sorghum bicolor, whole-genome sequencing, diversity panel, copy-number variants, genomic prediction, genome-wide association studies, selection signatures, pleiotropy, genotyping-by-sequencing, pan-genome},
doi = {https://doi.org/10.1111/tpj.15853},
eprint = {https://onlinelibrary.wiley.com/doi/pdf/10.1111/tpj.15853},
year = {2022}
}
@article{vcftools,
    author = {Danecek, Petr and Auton, Adam and Abecasis, Goncalo and Albers, Cornelis A. and Banks, Eric and DePristo, Mark A. and Handsaker, Robert E. and Lunter, Gerton and Marth, Gabor T. and Sherry, Stephen T. and McVean, Gilean and Durbin, Richard and 1000 Genomes Project Analysis Group},
    title = "{The variant call format and VCFtools}",
    journal = {Bioinformatics},
    volume = {27},
    number = {15},
    pages = {2156-2158},
    year = {2011},
    month = {06},
    issn = {1367-4803},
    doi = {10.1093/bioinformatics/btr330},
    eprint = {https://academic.oup.com/bioinformatics/article-pdf/27/15/2156/48863483/bioinformatics\_27\_15\_2156.pdf},
}
@article{bcftools,
    author = {Danecek, Petr and Bonfield, James K and Liddle, Jennifer and Marshall, John and Ohan, Valeriu and Pollard, Martin O and Whitwham, Andrew and Keane, Thomas and McCarthy, Shane A and Davies, Robert M and Li, Heng},
    title = "{Twelve years of SAMtools and BCFtools}",
    journal = {GigaScience},
    volume = {10},
    number = {2},
    year = {2021},
    month = {02},
    abstract = "{SAMtools and BCFtools are widely used programs for processing and analysing high-throughput sequencing data. They include tools for file format conversion and manipulation, sorting, querying, statistics, variant calling, and effect analysis amongst other methods.The first version appeared online 12 years ago and has been maintained and further developed ever since, with many new features and improvements added over the years. The SAMtools and BCFtools packages represent a unique collection of tools that have been used in numerous other software projects and countless genomic pipelines.Both SAMtools and BCFtools are freely available on GitHub under the permissive MIT licence, free for both non-commercial and commercial use. Both packages have been installed \\&gt;1 million times via Bioconda. The source code and documentation are available from https://www.htslib.org.}",
    issn = {2047-217X},
    doi = {10.1093/gigascience/giab008},
    note = {giab008},
    eprint = {https://academic.oup.com/gigascience/article-pdf/10/2/giab008/36332246/giab008.pdf},
}
@article{gaillard-voxelcarving,
author = {Gaillard, Mathieu and Miao, Chenyong and Schnable, James C. and Benes, Bedrich},
title = "{Voxel carving-based 3D reconstruction of sorghum identifies genetic determinants of light interception efficiency}",
journal = {Plant Direct},
volume = {4},
number = {10},
pages = {e00255},
keywords = {3D plant reconstruction, phenotyping, quantitative genetics, sorghum},
doi = {https://doi.org/10.1002/pld3.255},
eprint = {https://onlinelibrary.wiley.com/doi/pdf/10.1002/pld3.255},
abstract = {Abstract Changes in canopy architecture traits have been shown to contribute to yield increases. Optimizing both light interception and light interception efficiency of agricultural crop canopies will be essential to meeting the growing food needs. Canopy architecture is inherently three-dimensional (3D), but many approaches to measuring canopy architecture component traits treat the canopy as a two-dimensional (2D) structure to make large scale measurement, selective breeding, and gene identification logistically feasible. We develop a high throughput voxel carving strategy to reconstruct 3D representations of sorghum from a small number of RGB photos. Our approach builds on the voxel carving algorithm to allow for fully automatic reconstruction of hundreds of plants. It was employed to generate 3D reconstructions of individual plants within a sorghum association population at the late vegetative stage of development. Light interception parameters estimated from these reconstructions enabled the identification of known and previously unreported loci controlling light interception efficiency in sorghum. The approach is generalizable and scalable, and it enables 3D reconstructions from existing plant high throughput phenotyping datasets. We also propose a set of best practices to increase 3D reconstructions’ accuracy.},
year = {2020}
}
@inproceedings{Gaillard20ECCV,
  author = {Gaillard, Mathieu and Miao, Chenyong and Schnable, James and Benes, Bedrich},
  editor = {Bartoli, Adrien and Fusiello, Andrea},
  title = {Sorghum Segmentation by Skeleton Extraction},
  booktitle=  {Computer Vision -- ECCV 2020 Workshops},
  year = {2020},
  publisher = {Springer International Publishing},
  address = {Cham},
  pages = {296--311},
  abstract = {Recently, several high-throughput phenotyping facilities have been established that allow for an automated collection of multiple view images of a large number of plants over time. One of the key problems in phenotyping is identifying individual plant organs such as leaves, stems, or roots. We introduced a novel algorithm that uses a 3D segmented plant on its input by using a voxel carving algorithm, and separates the plant into leaves and stems. Our algorithm first uses voxel thinning that generates a first approximation of the plant 3D skeleton. The skeleton is transformed into a mathematical tree by comparing and assessing paths from each leaf or stem tip to the plant root and pruned by using biologically inspired features, fed into a machine learning classifier, leading to a skeleton that corresponds to the input plant. The final skeleton is then used to identify the plant organs and segment voxels. We validated our system on 20 different plants, each represented in a voxel array of a resolutionÂ {\$}{\$}512^3{\$}{\$}5123, and the segmentation was executed in under one minute, making our algorithm suitable for the processing of large amounts of plants.},
  isbn = {978-3-030-65414-6},
  doi = {10.1007/978-3-030-65414-6\_21}
}
@article{gec,
  title={Evaluating the effective numbers of independent tests and significant p-value thresholds in commercial genotyping arrays and public imputation reference datasets},
  author={Li, Miao-Xin and Yeung, Juilian MY and Cherny, Stacey S and Sham, Pak C},
  journal={Human Genetics},
  volume={131},
  pages={747--756},
  year={2012},
  publisher={Springer}
}

@article{yin2021rmvp,
  title="{rMVP: a memory-efficient, visualization-enhanced, and parallel-accelerated tool for genome-wide association study}",
  author={Yin, Lilin and Zhang, Haohao and Tang, Zhenshuang and Xu, Jingya and Yin, Dong and Zhang, Zhiwu and Yuan, Xiaohui and Zhu, Mengjin and Zhao, Shuhong and Li, Xinyun and others},
  journal={Genomics, Proteomics \& Bioinformatics},
  volume={19},
  number={4},
  pages={619--628},
  year={2021},
  publisher={Elsevier}
  }

@article{maddonni2001plant,
  title={Plant population density, row spacing and hybrid effects on maize canopy architecture and light attenuation},
  author={Maddonni, G Aꎬ and Otegui, Mar{\'\i}a Elena and Cirilo, Alfredo Gabriel},
  journal={Field Crops Research},
  volume={71},
  number={3},
  pages={183--193},
  year={2001},
  publisher={Elsevier}
}

@article{fortin1996leaf,
  title={Leaf azimuth in strip-intercropped corn},
  author={Fortin, M-C and Pierce, FJ},
  journal={Agronomy Journal},
  volume={88},
  number={1},
  pages={6--9},
  year={1996},
  publisher={Wiley Online Library}
}

@article{MADDONNI20011,
title = {Light interception of contrasting azimuth canopies under square and rectangular plant spatial distributions: simulations and crop measurements},
journal = {Field Crops Research},
volume = {70},
number = {1},
pages = {1-13},
year = {2001},
issn = {0378-4290},
doi = {https://doi.org/10.1016/S0378-4290(00)00144-1},
author = {G.A Maddonni and M Chelle and J.-L Drouet and B Andrieu}
}

@incollection{norman1989canopy,
  title={Canopy structure},
  author={Norman, John M and Campbell, Gaylon S},
  booktitle={Plant physiological ecology: field methods and instrumentation},
  pages={301--325},
  year={1989},
  publisher={Springer}
}

@article{liu2011canopy,
  title={Canopy structure, light interception, and photosynthetic characteristics under different narrow-wide planting patterns in maize at silking stage},
  author={Liu, T and Song, F and Liu, Shuwen and Zhu, X},
  journal={Spanish Journal of Agricultural Research},
  volume={9},
  number={4},
  pages={1249--1261},
  year={2011}
}

@article{maddonni2002maize,
  title={Maize leaves turn away from neighbors},
  author={Maddonni, Gustavo Angel and Otegui, Mar{\i}a Elena and Andrieu, Bruno and Chelle, Michael and Casal, Jorge J},
  journal={Plant Physiology},
  volume={130},
  number={3},
  pages={1181--1189},
  year={2002},
  publisher={American Society of Plant Biologists}
}

@inproceedings{he2023characterization,
  title="{Characterization of leaf azimuth angle in maize plants using improved YOLOv5}",
  author={He, Weilong and Gage, Joseph and Xiang, Lirong},
  booktitle={2023 ASABE Annual International Meeting},
  pages={1},
  year={2023},
  organization={American Society of Agricultural and Biological Engineers}
}

@article{koller2016statistical,
  title={Statistical model for the relationship between maize kernel orientation and seed leaf azimuth},
  author={Koller, Adrian and Torres, Guilherme and Buser, Michael and Taylor, Randy and Raun, Bill and Weckler, Paul},
  journal={Experimental Agriculture},
  volume={52},
  number={3},
  pages={359--370},
  year={2016},
  publisher={Cambridge University Press}
}

@inproceedings{chelle2009should,
  title={Should be Taken into Account the Plant Azimuth to Estimate the Light Phylloclimate within a Virtual Maize Canopy?},
  author={Chelle, Micha{\"e}l and Toulouse, Paul and Combes, Didier},
  booktitle={2009 Third International Symposium on Plant Growth Modeling, Simulation, Visualization and Applications},
  pages={103--106},
  year={2009},
  organization={IEEE}
}

@article{
serouart2023,
author = {Mario Serouart  and Raul Lopez-Lozano  and Gaëtan Daubige  and Maëva Baumont  and Brigitte Escale  and Benoit De Solan  and Frédéric Baret},
title = "{Analyzing changes in maize leaves orientation due to GxExM using an automatic method from RGB images}",
journal = {Plant Phenomics},
volume = {5},
number = {},
pages = {0046},
year = {2023},
doi = {10.34133/plantphenomics.0046},
abstract = {The sowing pattern has an important impact on light interception efficiency in maize by determining the spatial distribution of leaves within the canopy. Leaves orientation is an important architectural trait determining maize canopies light interception. Previous studies have indicated how maize genotypes may adapt leaves orientation to avoid mutual shading with neighboring plants as a plastic response to intraspecific competition. The goal of the present study is 2-fold: firstly, to propose and validate an automatic algorithm (Automatic Leaf Azimuth Estimation from Midrib detection [ALAEM]) based on leaves midrib detection in vertical red green blue (RGB) images to describe leaves orientation at the canopy level; and secondly, to describe genotypic and environmental differences in leaves orientation in a panel of 5 maize hybrids sowing at 2 densities (6 and 12 plants.m−2) and 2 row spacing (0.4 and 0.8 m) over 2 different sites in southern France. The ALAEM algorithm was validated against in\&nbsp;situ annotations of leaves orientation, showing a satisfactory agreement (root mean square [RMSE] error = 0.1, R2 = 0.35) in the proportion of leaves oriented perpendicular to rows direction across sowing patterns, genotypes, and sites. The results from ALAEM permitted to identify significant differences in leaves orientation associated to leaves intraspecific competition. In both experiments, a progressive increase in the proportion of leaves oriented perpendicular to the row is observed when the rectangularity of the sowing pattern increases from 1 (6 plants.m−2, 0.4 m row spacing) towards 8 (12 plants.m−2, 0.8 m row spacing). Significant differences among the 5 cultivars were found, with 2 hybrids exhibiting, systematically, a more plastic behavior with a significantly higher proportion of leaves oriented perpendicularly to avoid overlapping with neighbor plants at high rectangularity. Differences in leaves orientation were also found between experiments in a squared sowing pattern (6 plants.m−2, 0.4 m row spacing), indicating a possible contribution of illumination conditions inducing a preferential orientation toward east-west direction when intraspecific competition is low.}}

@article{DROUET2003215,
title = "{MODICA and MODANCA: modelling the three-dimensional shoot structure of graminaceous crops from two methods of plant description}",
journal = {Field Crops Research},
volume = {83},
number = {2},
pages = {215-222},
year = {2003},
issn = {0378-4290},
doi = {https://doi.org/10.1016/S0378-4290(03)00070-4},
author = {J.L. Drouet},
keywords = {Digitising, Geometry, Graminaceous crops, Modelling, Three-dimensional shoot structure},
abstract = {This paper describes two models aimed at reconstructing the three-dimensional (3D) structure of graminaceous shoots. One uses digitised data collected with a 3D electromagnetic device (3SPACE FASTRAK, Polhemus). The other uses measurements of three parameters describing position and orientation of laminae at their insertion (ligule height, inclination and azimuth). Both methods consist of two stages: (i) reconstruction of plant skeletons (laminae and stems); (ii) parameterisation of organ surface or volume and reconstruction of the 3D shoot structure of plants and crops. By producing realistic representations of graminaceous shoots, these models are effective tools for assessing the effect of crop structure on radiation interception and, consequently, on plant functioning (e.g. photosynthesis, photomorphogenesis) and crop behaviour.}
}

@article{elmore2005,
author = {Elmore, Roger W. and Marx, David B. and Klein, Ralph G. and Abendroth, Lori J.},
title = {Wind Effect on Corn Leaf Azimuth},
journal = {Crop Science},
volume = {45},
number = {6},
pages = {2598-2604},
doi = {https://doi.org/10.2135/cropsci2004.0586},
abstract = {Stalk breakage, greensnap, in pretassel corn (Zea mays L.) increases when leaf azimuths are parallel to extreme thunderstorm winds. Yet wind effect on leaf azimuth is unknown. Azimuths recorded north of east–west windbreaks changed from 185° to 195° (north = 0°/360°; east = 90°; etc.) as distance from windbreaks increased from 1.4 to 13.6 H in 1999 in north–south rows; H is the average height of the tallest row of windbreak trees. Plants at 20 to 25 H are considered unsheltered. In 2000, leaf azimuth changed from 195° to 178° from 1.5 to 25 H in north–south rows. With higher wind speeds and east–west rows in 2002, azimuths ranged 194° to 202° from 3.7 to 23 H. In east–west rows windbreak sheltered leaves were oriented in north–south patterns. In contrast, unsheltered plants had few leaves pointing southward. Early-season wind altered corn leaf azimuth. This affects greensnap tolerance and perhaps other physiological traits.},
year = {2005}
}

@article{daviet2022phenotrack3d,
  title="{PhenoTrack3D: an automatic high-throughput phenotyping pipeline to track maize organs over time}",
  author={Daviet, Benoit and Fernandez, Romain and Cabrera-Bosquet, Lloren{\c{c}} and Pradal, Christophe and Fournier, Christian},
  journal={Plant Methods},
  volume={18},
  number={1},
  pages={130},
  year={2022},
  publisher={Springer}
}


@inbook{duvick2004longtermselection,
author = {Duvick, D. N. and Smith, J. S. C. and Cooper, M.},
publisher = {John Wiley \& Sons, Ltd},
isbn = {9780470650288},
title = {Long-term selection in a commercial hybrid maize breeding program},
booktitle = {Plant Breeding Reviews},
chapter = {4},
pages = {109-151},
doi = {https://doi.org/10.1002/9780470650288.ch4},
eprint = {https://onlinelibrary.wiley.com/doi/pdf/10.1002/9780470650288.ch4},
year = {2003},
keywords = {long-term selection in commercial hybrid maize breeding program, utility of studying long-term commercial breeding programs, intended breeding goals, breeding methods and breeders, performance trials and commercial hybrids, heterosis, single-crosses vs. parental inbreds, pedigree examination and founder sources, proportionate contribution of founders, molecular marker changes, stiff stalk and non stiff stalk heterotic group formation},
abstract = {Summary This chapter contains sections titled: Introduction Results Postulated Causes and Consequences of Sequential Changes in Hybrid Performance Summary, Comments, and Predictions Literature Cited}
}

@article{burgess2015photoinhibition,
    author = {Burgess, Alexandra J. and Retkute, Renata and Pound, Michael P. and Foulkes, John and Preston, Simon P. and Jensen, Oliver E. and Pridmore, Tony P. and Murchie, Erik H.},
    title = {High-resolution three-dimensional structural data quantify the impact of photoinhibition on long-term carbon gain in wheat canopies in the field},
    journal = {Plant Physiology},
    volume = {169},
    number = {2},
    pages = {1192-1204},
    year = {2015},
    month = {08},
    abstract = "{Photoinhibition reduces photosynthetic productivity; however, it is difficult to quantify accurately in complex canopies partly because of a lack of high-resolution structural data on plant canopy architecture, which determines complex fluctuations of light in space and time. Here, we evaluate the effects of photoinhibition on long-term carbon gain (over 1 d) in three different wheat (Triticum aestivum) lines, which are architecturally diverse. We use a unique method for accurate digital three-dimensional reconstruction of canopies growing in the field. The reconstruction method captures unique architectural differences between lines, such as leaf angle, curvature, and leaf density, thus providing a sensitive method of evaluating the productivity of actual canopy structures that previously were difficult or impossible to obtain. We show that complex data on light distribution can be automatically obtained without conventional manual measurements. We use a mathematical model of photosynthesis parameterized by field data consisting of chlorophyll fluorescence, light response curves of carbon dioxide assimilation, and manual confirmation of canopy architecture and light attenuation. Model simulations show that photoinhibition alone can result in substantial reduction in carbon gain, but this is highly dependent on exact canopy architecture and the diurnal dynamics of photoinhibition. The use of such highly realistic canopy reconstructions also allows us to conclude that even a moderate change in leaf angle in upper layers of the wheat canopy led to a large increase in the number of leaves in a severely light-limited state.}",
    issn = {0032-0889},
    doi = {10.1104/pp.15.00722},
}

@article{drewry2014,
author = {Drewry, Darren T. and Kumar, Praveen and Long, Stephen P.},
title = {Simultaneous improvement in productivity, water use, and albedo through crop structural modification},
journal = {Global Change Biology},
volume = {20},
number = {6},
pages = {1955-1967},
keywords = {agriculture, albedo, carbon uptake, climate change, crop breeding, crop ideotype, evapotranspiration, plant optimization, sustainability, water use efficiency},
doi = {https://doi.org/10.1111/gcb.12567},
abstract = {Abstract Spanning 15\% of the global ice-free terrestrial surface, agricultural lands provide an immense and near-term opportunity to address climate change, food, and water security challenges. Through the computationally informed breeding of canopy structural traits away from those of modern cultivars, we show that solutions exist that increase productivity and water use efficiency, while increasing land-surface reflectivity to offset greenhouse gas warming. Plants have evolved to maximize capture of radiation in the upper leaves, thus shading competitors. While important for survival in the wild, this is suboptimal in monoculture crop fields for maximizing productivity and other biogeophysical services. Crop progenitors evolved over the last 25 million years in an atmosphere with less than half the [CO2] projected for 2050. By altering leaf photosynthetic rates, rising [CO2] and temperature may also alter the optimal canopy form. Here using soybean, the world's most important protein crop, as an example we show by applying optimization routines to a micrometeorological leaf canopy model linked to a steady-state model of photosynthesis, that significant gains in production, water use, and reflectivity are possible with no additional demand on resources. By modifying total canopy leaf area, its vertical profile and angular distribution, and shortwave radiation reflectivity, all traits available in most major crop germplasm collections, increases in productivity (7\%) are possible with no change in water use or albedo. Alternatively, improvements in water use (13\%) or albedo (34\%) can likewise be made with no loss of productivity, under Corn Belt climate conditions.},
year = {2014}
}

@article{watanabe2018management,
  title={Management of climatic extremes with focus on floods and droughts in agriculture},
  author={Watanabe, Tsugihiro and Cullmann, Johannes and Pathak, Chandra S and Turunen, Mika and Emami, Kamran and Ghinassi, Graziano and Siddiqi, Yasmin},
  journal={Irrigation and Drainage},
  volume={67},
  number={1},
  pages={29--42},
  year={2018},
  publisher={Wiley Online Library}
}

@article{donald1968breeding,
  title={The breeding of crop ideotypes},
  author={Donald, C.M.T},
  journal={Euphytica},
  volume={17},
  pages={385--403},
  year={1968},
  publisher={Springer}
}

@article{mock1975ideotype,
  title={An ideotype of maize},
  author={Mock, JJ and Pearce, RB},
  journal={Euphytica},
  volume={24},
  number={3},
  pages={613--623},
  year={1975},
  publisher={Springer}
}

@article{murchie2022casting,
  title={Casting light on the architecture of crop yield},
  author={Murchie, Erik H and Burgess, Alexandra J},
  journal={Crop and Environment},
  volume={1},
  number={1},
  pages={74--85},
  year={2022},
  publisher={Elsevier}
}

@article{mantilla2020toward,
  title={Toward “smart canopy” sorghum: discovery of the genetic control of leaf angle across layers},
  author={Mantilla-Perez, Maria Betsabe and Bao, Yin and Tang, Lie and Schnable, Patrick S and Salas-Fernandez, Maria G},
  journal={Plant Physiology},
  volume={184},
  number={4},
  pages={1927--1940},
  year={2020},
  publisher={American Society of Plant Biologists}
}

@article{natukunda2022dissection,
  title="{Dissection of canopy layer-specific genetic control of leaf angle in \textit{Sorghum bicolor} by RNA sequencing}",
  author={Natukunda, Martha I and Mantilla-Perez, Maria B and Graham, Michelle A and Liu, Peng and Salas-Fernandez, Maria G},
  journal={BMC Genomics},
  volume={23},
  number={1},
  pages={95},
  year={2022},
  publisher={Springer}
}

@article{truong2015harnessing,
  title="{Harnessing genetic variation in leaf angle to increase productivity of \textit{Sorghum bicolor}}",
  author={Truong, Sandra K and McCormick, Ryan F and Rooney, William L and Mullet, John E},
  journal={Genetics},
  volume={201},
  number={3},
  pages={1229--1238},
  year={2015},
  publisher={Oxford University Press}
}

@article{hilley2016identification,
  title="{Identification of Dw1, a regulator of sorghum stem internode length}",
  author={Hilley, Josie and Truong, Sandra and Olson, Sara and Morishige, Daryl and Mullet, John},
  journal={PloS one},
  volume={11},
  number={3},
  pages={e0151271},
  year={2016},
  publisher={Public Library of Science San Francisco, CA USA}
}

@article{cui2011conditional,
  title="{Conditional QTL mapping for plant height with respect to the length of the spike and internode in two mapping populations of wheat}",
  author={Cui, Fa and Li, Jun and Ding, Anming and Zhao, Chunhua and Wang, Lin and Wang, Xiuqin and Li, Sishen and Bao, Yinguang and Li, Xingfeng and Feng, Deshun and others},
  journal={Theoretical and Applied Genetics},
  volume={122},
  pages={1517--1536},
  year={2011},
  publisher={Springer}
}

@article{kurotani2015overexpression,
  title="{Overexpression of a CYP94 family gene CYP94C2b increases internode length and plant height in rice}",
  author={Kurotani, Ken-Ich and Hattori, Tsukaho and Takeda, Shin},
  journal={Plant Signaling \& Behavior},
  volume={10},
  number={7},
  pages={e1046667},
  year={2015},
  publisher={Taylor \& Francis}
}

@article{hilley2017sorghum,
  title="{Sorghum Dw2 encodes a protein kinase regulator of stem internode length}",
  author={Hilley, Josie L and Weers, Brock D and Truong, Sandra K and McCormick, Ryan F and Mattison, Ashley J and McKinley, Brian A and Morishige, Daryl T and Mullet, John E},
  journal={Scientific Reports},
  volume={7},
  number={1},
  pages={4616},
  year={2017},
  publisher={Nature Publishing Group UK London}
}

@article{tian2017molecular,
  title="{Molecular mapping of reduced plant height gene Rht24 in bread wheat}",
  author={Tian, Xiuling and Wen, Weie and Xie, Li and Fu, Luping and Xu, Dengan and Fu, Chao and Wang, Desen and Chen, Xinmin and Xia, Xianchun and Chen, Quanjia and others},
  journal={Frontiers in Plant Science},
  volume={8},
  pages={1379},
  year={2017},
  publisher={Frontiers Media SA}
}

@article{madec2017high,
  title="{High-throughput phenotyping of plant height: comparing unmanned aerial vehicles and ground LiDAR estimates}",
  author={Madec, Simon and Baret, Fred and De Solan, Beno{\^\i}t and Thomas, Samuel and Dutartre, Dan and Jezequel, St{\'e}phane and Hemmerl{\'e}, Matthieu and Colombeau, Gallian and Comar, Alexis},
  journal={Frontiers in Plant Science},
  volume={8},
  pages={2002},
  year={2017},
  publisher={Frontiers Media SA}
}

@article{tian2022rht24b,
  title="{Rht24b, an ancient variation of TaGA2ox-A9, reduces plant height without yield penalty in wheat}",
  author={Tian, Xiuling and Xia, Xianchun and Xu, Dengan and Liu, Yongqiang and Xie, Li and Hassan, Muhammad Adeel and Song, Jie and Li, Faji and Wang, Desen and Zhang, Yong and others},
  journal={New Phytologist},
  volume={233},
  number={2},
  pages={738--750},
  year={2022},
  publisher={Wiley Online Library}
}

@article{wang2018field,
  title={Field-based high-throughput phenotyping of plant height in sorghum using different sensing technologies},
  author={Wang, Xu and Singh, Daljit and Marla, Sandeep and Morris, Geoffrey and Poland, Jesse},
  journal={Plant Methods},
  volume={14},
  number={1},
  pages={1--16},
  year={2018},
  publisher={BioMed Central}
}

@article{richardson2018drawing,
  title={Drawing a line: grasses and boundaries},
  author={Richardson, Annis E and Hake, Sarah},
  journal={Plants},
  volume={8},
  number={1},
  pages={4},
  year={2018},
  publisher={MDPI}
}

@article{jackson1999abphyl1,
    author = {Jackson, David and Hake, Sarah},
    title = "{Control of phyllotaxy in maize by the \textit{abphyl1} gene}",
    journal = {Development},
    volume = {126},
    number = {2},
    pages = {315-323},
    year = {1999},
    month = {01},
    abstract = "{Organogenesis in plants occurs at the shoot apical meristem, a group of indeterminate stem cells that are organized during embryogenesis. Regulated initiation of leaves or flowers from the shoot meristem gives rise to the familiar geometric patterns observed throughout the plant kingdom. The mechanism by which these patterns, termed phyllotaxies, are generated, remains unclear. Maize plants initiate leaves singly, alternating from one side to the other in a regular pattern. Here we describe a recessive maize mutant, abphyl1, that initiates leaves in opposite pairs, in a pattern termed decussate phyllotaxy. The decussate shoot meristems are larger than normal throughout development, though the general structure and organization of the meristem is not altered. abph1 mutants are first distinguished during embryogenesis, prior to true leaf initiation, by a larger shoot meristem and coincident larger expression domain of the homeobox gene knotted1. Therefore, the abph1 gene regulates morphogenesis in the embryo, and plays a role in determining the phyllotaxy of the shoot.}",
    issn = {0950-1991},
    doi = {10.1242/dev.126.2.315}
}

@article{giulini2004control,
  title="{Control of phyllotaxy by the cytokinin-inducible response regulator homologue ABPHYL1}",
  author={Giulini, Anna and Wang, Jing and Jackson, David},
  journal={Nature},
  volume={430},
  number={7003},
  pages={1031--1034},
  year={2004},
  publisher={Nature Publishing Group UK London}
}

@article {Richardson2020.03.27.012211,
	author = {A. E. Richardson and A. Sluis and S. Hake},
	title = "{The \textit{Hoja loca1} Mutant and AUX/IAA Function in Phytomer Development}",
	elocation-id = {2020.03.27.012211},
	year = {2021},
	doi = {10.1101/2020.03.27.012211},
	publisher = {Cold Spring Harbor Laboratory},
	abstract = {Plant architecture is determined by the iterative building of phytomer units, each containing a portion of stem, an organ and an axillary meristem. Each phytomer can follow different developmental paths underpinning the complexity, and plasticity, of plant form. Auxin plays a central role in the coordination of phytomer development, regulating organ initiation and patterning across all axes. This diversity in auxin function results from changes in the activities and expression of auxin signaling components, including the AUX/IAA repressors. Higher land plants have multigene AUX/IAA families, which leads to functional redundancy. Dominant mutations, which prevent AUX/IAA degradation in response to auxin, have highlighted the importance of these proteins in fine-tuning organ development. Here we report a new dominant AUX/IAA mutant in maize, Hoja loca1 (Oja). Oja has a mutation in the degron motif of ZmIAA28 and specifically affects aerial organ initiation and leaf medio-lateral patterning, but phytomer initiation remains unchanged. Mutant phenotypes are variable and transcriptional profiling of individual meristems identified clusters of genes that may underpin the phenotypic differences. The unique phenotype of Oja provides evidence of species-specific sub-functionalization of the AUX/IAAs, and illustrates the crucial role of auxin signaling in the tight coordination of phytomer unit development.Competing Interest StatementThe authors have declared no competing interest.},
	journal = {bioRxiv}
}

@article{emerson1912,
    author = {Emerson, R. A.},
    title = {The Inheritance of Certain “Abnormalities” in Maize},
    journal = {Journal of Heredity},
    volume = {os-8},
    number = {1},
    pages = {385-399},
    year = {1912},
    month = {01},
    issn = {0022-1503},
    doi = {10.1093/jhered/os-8.1.385},
}

@article{sorghumv3.1.1,
author = {McCormick, Ryan F. and Truong, Sandra K. and Sreedasyam, Avinash and Jenkins, Jerry and Shu, Shengqiang and Sims, David and Kennedy, Megan and Amirebrahimi, Mojgan and Weers, Brock D. and McKinley, Brian and Mattison, Ashley and Morishige, Daryl T. and Grimwood, Jane and Schmutz, Jeremy and Mullet, John E.},
title = "{The \textit{Sorghum bicolor} reference genome: improved assembly, gene annotations, a transcriptome atlas, and signatures of genome organization}",
journal = {The Plant Journal},
volume = {93},
number = {2},
pages = {338-354},
keywords = {discrete Fourier transform, gene annotation, genetic variation, genome assembly, kinase, nucleosome occupancy, reference genome, satellite DNA, Sorghum bicolor},
doi = {https://doi.org/10.1111/tpj.13781},
year = {2018}
}

@article{mazaheri2019genome,
  title={Genome-wide association analysis of stalk biomass and anatomical traits in maize},
  author={Mazaheri, Mona and Heckwolf, Marlies and Vaillancourt, Brieanne and Gage, Joseph L and Burdo, Brett and Heckwolf, Sven and Barry, Kerrie and Lipzen, Anna and Ribeiro, Camila Bastos and Kono, Thomas JY and others},
  journal={BMC Plant Biology},
  volume={19},
  pages={1--17},
  year={2019},
  publisher={Springer}
}

@article{phytozome,
    author = {Goodstein, David M. and Shu, Shengqiang and Howson, Russell and Neupane, Rochak and Hayes, Richard D. and Fazo, Joni and Mitros, Therese and Dirks, William and Hellsten, Uffe and Putnam, Nicholas and Rokhsar, Daniel S.},
    title = "{Phytozome: a comparative platform for green plant genomics}",
    journal = {Nucleic Acids Research},
    volume = {40},
    number = {D1},
    pages = {D1178-D1186},
    year = {2011},
    month = {11},
    abstract = "{The number of sequenced plant genomes and associated genomic resources is growing rapidly with the advent of both an increased focus on plant genomics from funding agencies, and the application of inexpensive next generation sequencing. To interact with this increasing body of data, we have developed Phytozome (http://www.phytozome.net), a comparative hub for plant genome and gene family data and analysis. Phytozome provides a view of the evolutionary history of every plant gene at the level of sequence, gene structure, gene family and genome organization, while at the same time providing access to the sequences and functional annotations of a growing number (currently 25) of complete plant genomes, including all the land plants and selected algae sequenced at the Joint Genome Institute, as well as selected species sequenced elsewhere. Through a comprehensive plant genome database and web portal, these data and analyses are available to the broader plant science research community, providing powerful comparative genomics tools that help to link model systems with other plants of economic and ecological importance.}",
    issn = {0305-1048},
    doi = {10.1093/nar/gkr944},
}

@article{li2020comparative,
  title={Comparative functional genomics analysis of cytochrome P450 gene superfamily in wheat and maize},
  author={Li, Yixuan and Wei, Kaifa},
  journal={BMC Plant Biology},
  volume={20},
  pages={1--22},
  year={2020},
  publisher={Springer}
}

@ARTICLE{nguyen2021cytochromep450s,
  
AUTHOR={Nguyen, Trinh-Don and Dang, Thu-Thuy T.},   
	 
TITLE={Cytochrome P450 Enzymes as Key Drivers of Alkaloid Chemical Diversification in Plants},      
	
JOURNAL={Frontiers in Plant Science},      
	
VOLUME={12},           
	
YEAR={2021},         
	
DOI={10.3389/fpls.2021.682181},      
	
ISSN={1664-462X},   
   
ABSTRACT={Plants produce more than 20,000 nitrogen-containing heterocyclic metabolites called alkaloids. These chemicals serve numerous eco-physiological functions in the plants as well as medicines and psychedelic drugs for human for thousands of years, with the anti-cancer agent vinblastine and the painkiller morphine as the best-known examples. Cytochrome P450 monooxygenases (P450s) play a key role in generating the structural variety that underlies this functional diversity of alkaloids. Most alkaloid molecules are heavily oxygenated thanks to P450 enzymes’ activities. Moreover, the formation and re-arrangement of alkaloid scaffolds such as ring formation, expansion, and breakage that contribute to their structural diversity and bioactivity are mainly catalyzed by P450s. The fast-expanding genomics and transcriptomics databases of plants have accelerated the investigation of alkaloid metabolism and many players behind the complexity and uniqueness of alkaloid biosynthetic pathways. Here we discuss recent discoveries of P450s involved in the chemical diversification of alkaloids and how these inform our approaches in understanding plant evolution and producing plant-derived drugs.}
}


@Article{du2022sterols,
AUTHOR = {Du, Yinglin and Fu, Xizhe and Chu, Yiyang and Wu, Peiwen and Liu, Ye and Ma, Lili and Tian, Huiqin and Zhu, Benzhong},
TITLE = {Biosynthesis and the Roles of Plant Sterols in Development and Stress Responses},
JOURNAL = {International Journal of Molecular Sciences},
VOLUME = {23},
YEAR = {2022},
NUMBER = {4},
ARTICLE-NUMBER = {2332},
PubMedID = {35216448},
ISSN = {1422-0067},
ABSTRACT = {Plant sterols are important components of the cell membrane and lipid rafts, which play a crucial role in various physiological and biochemical processes during development and stress resistance in plants. In recent years, many studies in higher plants have been reported in the biosynthesis pathway of plant sterols, whereas the knowledge about the regulation and accumulation of sterols is not well understood. In this review, we summarize and discuss the recent findings in the field of plant sterols, including their biosynthesis, regulation, functions, as well as the mechanism involved in abiotic stress responses. These studies provide better knowledge on the synthesis and regulation of sterols, and the review also aimed to provide new insights for the global role of sterols, which is liable to benefit future research on the development and abiotic stress tolerance in plant.},
DOI = {10.3390/ijms23042332}
}

@article{roy2021sumo,
  title="{SUMO mediated regulation of transcription factors as a mechanism for transducing environmental cues into cellular signaling in plants}",
  author={Roy, Dipan and Sadanandom, Ari},
  journal={Cellular and Molecular Life Sciences},
  volume={78},
  pages={2641--2664},
  year={2021},
  publisher={Springer}
}

@incollection{STPIERRE201373,
title = {Chapter Three - Deciphering the Evolution, Cell Biology and Regulation of Monoterpene Indole Alkaloids},
editor = {Nathalie Giglioli-Guivarc'h},
series = {Advances in Botanical Research},
publisher = {Academic Press},
volume = {68},
pages = {73-109},
year = {2013},
booktitle = {New Light on Alkaloid Biosynthesis and Future Prospects},
issn = {0065-2296},
doi = {https://doi.org/10.1016/B978-0-12-408061-4.00003-1},
author = {Benoit St-Pierre and Sébastien Besseau and Marc Clastre and Vincent Courdavault and Martine Courtois and Joel Crèche and Eric Ducos and Thomas Dugé {de Bernonville} and Christelle Dutilleul and Gaëlle Glévarec and Nadine Imbault and Arnaud Lanoue and Audrey Oudin and Nicolas Papon and Olivier Pichon and Nathalie Giglioli-Guivarc’h},
keywords = {Secondary metabolism, Monoterpene indole alkaloids, Catharanthus, Evolution, Pathway architecture, Enzyme subcellular localisation, Phytohormone, Metabolism regulation},
abstract = {Monoterpene indole alkaloids (MIAs) constitute a large group of specialised metabolites with many potent pharmaceutical properties, including the antitumoral vinblastine and hypotensive ajmalicine. Hence a large body of phytochemical investigation delineates the distribution and diversity of various MIA structural classes in Gentianales families. The biosynthetic pathway of these secondary metabolites involves several specific branches, including indole and monoterpenoid formations, secoiridoid assembly, central MIA biosynthesis and branch-specific reactions, as well as supply of primary metabolite precursors by the methylerythritol phosphate and shikimate pathways. Several genes and enzymatic activities involved in these pathways have been characterised, allowing detailed analysis of the molecular biology of this system in model plants such as Catharanthus roseus and Rauvolfia serpentina. With the prospects of improving production of MIAs in plant and cell culture, regulations of biosynthetic capacities have been thoroughly investigated. This pathway also presents a high degree of spatial organisation at the organ, cellular and subcellular levels. This chapter presents an overview of the structural diversity, the complexity of MIA biosynthesis, and regulation with an evolutionary perspective.}
}

@article{beltran2002auxin,
  title="{Auxin stimulates S6 ribosomal protein phosphorylation in maize thereby affecting protein synthesis regulation}",
  author={Beltr{\'a}n-Pe{\~n}a, Elda and Aguilar, Ra{\'u}l and Ort{\'\i}z-L{\'o}pez, Adriana and Dinkova, Tzvetanka D and De Jim{\'e}nez, Estela S{\'a}nchez},
  journal={Physiologia Plantarum},
  volume={115},
  number={2},
  pages={291--297},
  year={2002},
  publisher={Wiley Online Library}
}

@article{Mural2021,
  title={Meta-analysis identifies pleiotropic loci controlling phenotypic trade-offs in sorghum},
  author={Mural, Ravi V and Grzybowski, Marcin and Miao, Chenyong and Damke, Alyssa and Sapkota, Sirjan and Boyles, Richard E and Salas Fernandez, Maria G and Schnable, Patrick S and Sigmon, Brandi and Kresovich, Stephen and others},
  journal={Genetics},
  volume={218},
  number={3},
  pages={iyab087},
  year={2021},
  publisher={Oxford University Press}
}

@article{sbdiv,
author = {Griebel, Stefanie and Adedayo, Adeyanju and Tuinstra, Mitchell R.},
title = {Genetic diversity for starch quality and alkali spreading value in sorghum},
journal = {The Plant Genome},
volume = {14},
number = {1},
pages = {e20067},
doi = {https://doi.org/10.1002/tpg2.20067},
url = {https://acsess.onlinelibrary.wiley.com/doi/abs/10.1002/tpg2.20067},
eprint = {https://acsess.onlinelibrary.wiley.com/doi/pdf/10.1002/tpg2.20067},
abstract = {Abstract Sorghum is an important food crop in many parts of Africa and Asia. Landraces of sorghum are known to exhibit variation in food quality traits including starch and protein content and composition. In this study, a panel of diverse sorghum breeding lines and 788 sorghum conversion (SC) lines representing the global germplasm diversity of the crop were evaluated for variation in starch quality based on alkali spreading value (ASV). A small number of genotypes with stable expression of the ASV+ phenotype across seasons were identified; mostly representing Nandyal types from India. Genetic studies showed the ASV+ phenotype was inherited as a recessive trait. Whole genome resequencing of ASV+ donor lines revealed SNPs in genes involved in starch biosynthesis. A genome wide association study (GWAS) identified a significant SNP associated with ASV near Sobic.010G273800, a starch branching enzyme I precursor, and Sobic.010G274800 and Sobic.010G275001, both annotated as glucosyltransferases. Physiochemical analyses of accessions with contrasting ASV phenotypes demonstrated an environment dependent lower starch gelatinization temperature (GT), amylose content of approximately 22\%, and good gel consistency. The starch quality attributes of these lines could be valuable in food products that require good gel consistency and viscosity.},
year = {2021}
}

@misc{compass,
author = {Apple Inc.},
url={https://support.apple.com/guide/iphone/compass-iph1ac0b663/ios}, 
title = {Compass},
year = {2023}} 

@misc{paintbrush,
author = {Soggy Waffles},
url = {https://paintbrush.sourceforge.io/downloads/}, 
title = {Paintbrush 2.6},
year = {2021},
month = {04}}

@article{zhouAzimuth,
    author = {Zhou, Yan and Kusmec, Aaron and Schnable, Patrick S},
    title = "{Genetic regulation of self-organizing azimuthal canopy orientations and their impacts on light interception in maize}",
    journal = {The Plant Cell},
    pages = {koae007},
    year = {2024},
    month = {01},
    abstract = "{The efficiency of solar radiation interception contributes to the photosynthetic efficiency of crop plants. Light interception is a function of canopy architecture, including plant density; leaf number, length, width, and angle; and azimuthal canopy orientation. We report on the ability of some maize (Zea mays) genotypes to alter the orientations of their leaves during development in coordination with adjacent plants. Although the upper canopies of these genotypes retain the typical alternate-distichous phyllotaxy of maize, their leaves grow parallel to those of adjacent plants. A genome-wide association study (GWAS) on this parallel canopy trait identified candidate genes, many of which are associated with shade avoidance syndrome, including phytochromeC2. GWAS conducted on the fraction of photosynthetically active radiation (PAR) intercepted by canopies also identified multiple candidate genes, including liguleless1 (lg1), previously defined by its role in ligule development. Under high plant densities, mutants of shade avoidance syndrome and liguleless genes (lg1, lg2, and Lg3) exhibit altered canopy patterns, viz, the numbers of interrow leaves are greatly reduced as compared to those of nonmutant controls, resulting in dramatically decreased PAR interception. In at least the case of lg2, this phenotype is not a consequence of abnormal ligule development. Instead, liguleless gene functions are required for normal light responses, including azimuth canopy re-orientation.}",
    issn = {1040-4651},
    doi = {10.1093/plcell/koae007},
    url = {https://doi.org/10.1093/plcell/koae007},
    eprint = {https://academic.oup.com/plcell/advance-article-pdf/doi/10.1093/plcell/koae007/56672543/koae007.pdf},
}

@manual{plink,
    title = {PLINK 1.90},
    author = {Shaun Purcell and Christopher Chang},
    url = {www.cog-genomics.org/plink/1.9/},
}

@Manual{R,
    title = {R: A Language and Environment for Statistical Computing},
    author = {{R Core Team}},
    organization = {R Foundation for Statistical Computing},
    address = {Vienna, Austria},
    year = {2022},
    url = {https://www.R-project.org/},
  }

@book{python,
 author = {Van Rossum, Guido and Drake, Fred L.},
 title = {Python 3 Reference Manual},
 year = {2009},
 isbn = {1441412697},
 publisher = {CreateSpace},
 address = {Scotts Valley, CA}
}

@software{reback2020pandas,
    author       = {The pandas development team},
    title        = {pandas-dev/pandas: Pandas},
    year         = {2020},
    publisher    = {Zenodo},
    version      = {latest},
    doi          = {10.5281/zenodo.3509134},
    url          = {https://doi.org/10.5281/zenodo.3509134}
}

@Article{         numpy,
 title         = {Array programming with {NumPy}},
 author        = {Charles R. Harris and K. Jarrod Millman and St{\'{e}}fan J.
                 van der Walt and Ralf Gommers and Pauli Virtanen and David
                 Cournapeau and Eric Wieser and Julian Taylor and Sebastian
                 Berg and Nathaniel J. Smith and Robert Kern and Matti Picus
                 and Stephan Hoyer and Marten H. van Kerkwijk and Matthew
                 Brett and Allan Haldane and Jaime Fern{\'{a}}ndez del
                 R{\'{i}}o and Mark Wiebe and Pearu Peterson and Pierre
                 G{\'{e}}rard-Marchant and Kevin Sheppard and Tyler Reddy and
                 Warren Weckesser and Hameer Abbasi and Christoph Gohlke and
                 Travis E. Oliphant},
 year          = {2020},
 journal       = {Nature},
 volume        = {585},
 number        = {7825},
 pages         = {357--362},
 doi           = {10.1038/s41586-020-2649-2},
 publisher     = {Springer Science and Business Media {LLC}},
 url           = {https://doi.org/10.1038/s41586-020-2649-2}
}

@Article{tidyverse,
    title = {Welcome to the {tidyverse}},
    author = {Hadley Wickham and Mara Averick and Jennifer Bryan and Winston Chang and Lucy D'Agostino McGowan and Romain François and Garrett Grolemund and Alex Hayes and Lionel Henry and Jim Hester and Max Kuhn and Thomas Lin Pedersen and Evan Miller and Stephan Milton Bache and Kirill Müller and Jeroen Ooms and David Robinson and Dana Paige Seidel and Vitalie Spinu and Kohske Takahashi and Davis Vaughan and Claus Wilke and Kara Woo and Hiroaki Yutani},
    year = {2019},
    journal = {Journal of Open Source Software},
    volume = {4},
    number = {43},
    pages = {1686},
    doi = {10.21105/joss.01686},
  }

@Manual{readxl,
    title = {readxl: Read Excel Files},
    author = {Hadley Wickham and Jennifer Bryan},
    year = {2023},
    note = {R package version 1.4.3},
    url = {https://CRAN.R-project.org/package=readxl},
  }

@Manual{cowplot,
    title = {cowplot: Streamlined Plot Theme and Plot Annotations for 'ggplot2'},
    author = {Claus O. Wilke},
    year = {2020},
    note = {R package version 1.1.1},
    url = {https://CRAN.R-project.org/package=cowplot},
  }

@Manual{momacolors,
    title = {MoMAColors: Color Palettes Inspired by Artwork at the Museum of Modern Art
in New York City},
    author = {Blake Robert Mills},
    year = {2024},
    note = {R package version 0.0.0.9000, commit 6f5d75decc3f0063b199d5f0127d63c950528b8a},
    url = {https://github.com/BlakeRMills/MoMAColors},
  }

@Manual{BiocIO,
    title = {BiocIO: Standard Input and Output for Bioconductor Packages},
    author = {Martin Morgan and Michael Lawrence and Daniel {Van Twisk}},
    year = {2024},
    note = {R package version 1.14.0},
    url = {https://bioconductor.org/packages/BiocIO},
    doi = {10.18129/B9.bioc.BiocIO},
  }

 @Article{GenomicRanges,
    title = {Software for Computing and Annotating Genomic Ranges},
    author = {Michael Lawrence and Wolfgang Huber and Herv\'e Pag\`es and Patrick Aboyoun and Marc Carlson and Robert Gentleman and Martin Morgan and Vincent Carey},
    year = {2013},
    journal = {{PLoS} Computational Biology},
    volume = {9},
    issue = {8},
    doi = {10.1371/journal.pcbi.1003118},
    url = {http://www.ploscompbiol.org/article/info%3Adoi%2F10.1371%2Fjournal.pcbi.1003118},
  }

@InBook{Gviz,
    author = {Florian Hahne and Robert Ivanek},
    editor = {Ewy Math{\'e} and Sean Davis},
    chapter = {Visualizing Genomic Data Using Gviz and Bioconductor},
    title = {Statistical Genomics: Methods and Protocols},
    year = {2016},
    publisher = {Springer New York},
    address = {New York, NY},
    pages = {335--351},
    isbn = {978-1-4939-3578-9},
    doi = {10.1007/978-1-4939-3578-9_16},
    url = {http://dx.doi.org/10.1007/978-1-4939-3578-9_16},
  }

@Manual{ggrepel,
    title = {ggrepel: Automatically Position Non-Overlapping Text Labels with
'ggplot2'},
    author = {Kamil Slowikowski},
    year = {2024},
    note = {R package version 0.9.6},
    url = {https://CRAN.R-project.org/package=ggrepel},
  }

@Manual{scales,
    title = {scales: Scale Functions for Visualization},
    author = {Hadley Wickham and Thomas Lin Pedersen and Dana Seidel},
    year = {2023},
    note = {R package version 1.3.0},
    url = {https://CRAN.R-project.org/package=scales},
  }

@Manual{viridis,
    title = {{viridis(Lite)} - Colorblind-Friendly Color Maps for R},
    author = {{Garnier} and {Simon} and {Ross} and {Noam} and {Rudis} and {Robert} and {Camargo} and Antônio Pedro and {Sciaini} and {Marco} and {Scherer} and {Cédric}},
    year = {2023},
    note = {viridis package version 0.6.4},
    url = {https://sjmgarnier.github.io/viridis/},
    doi = {10.5281/zenodo.4679423},
  }

@Article{stringi,
    title = {{stringi}: {F}ast and portable character string processing in {R}},
    author = {Marek Gagolewski},
    journal = {Journal of Statistical Software},
    year = {2022},
    volume = {103},
    number = {2},
    pages = {1--59},
    doi = {10.18637/jss.v103.i02},
  }

@Book{car,
    title = {An {R} Companion to Applied Regression},
    edition = {Third},
    author = {John Fox and Sanford Weisberg},
    year = {2019},
    publisher = {Sage},
    address = {Thousand Oaks {CA}},
    url = {https://socialsciences.mcmaster.ca/jfox/Books/Companion/},
  }

@article{mccormick2018sorghum,
  title={The Sorghum bicolor reference genome: improved assembly, gene annotations, a transcriptome atlas, and signatures of genome organization},
  author={McCormick, Ryan F and Truong, Sandra K and Sreedasyam, Avinash and Jenkins, Jerry and Shu, Shengqiang and Sims, David and Kennedy, Megan and Amirebrahimi, Mojgan and Weers, Brock D and McKinley, Brian and others},
  journal={The Plant Journal},
  volume={93},
  number={2},
  pages={338--354},
  year={2018},
  publisher={Wiley Online Library}
}

@misc{phyllotaxyconceptual,
  author       = {Vladimir Torres},
title        = {Phyllotaxy is the arrangement of the leaves around the stem in the xy plane.},
  howpublished = {Biorender.com},
  month        = {10},
  year         = {2024},
  url = {BioRender.com/a16d728}
}
@article{hearst1998support,
  title={Support vector machines},
  author={Hearst, Marti A. and Dumais, Susan T and Osuna, Edgar and Platt, John and Scholkopf, Bernhard},
  journal={IEEE Intelligent Systems and their applications},
  volume={13},
  number={4},
  pages={18--28},
  year={1998},
  publisher={IEEE}
}

@article{mezmouk2014pattern,
    author = {Mezmouk, Sofiane and Ross-Ibarra, Jeffrey},
    title = "{The Pattern and Distribution of Deleterious Mutations in Maize}",
    journal = {G3 Genes|Genomes|Genetics},
    volume = {4},
    number = {1},
    pages = {163-171},
    year = {2014},
    month = {01},
    abstract = "{Most nonsynonymous mutations are thought to be deleterious because of their effect on protein sequence and are expected to be removed or kept at low frequency by the action of natural selection. Nonetheless, the effect of positive selection on linked sites or drift in small or inbred populations may also impact the evolution of deleterious alleles. Despite their potential to affect complex trait phenotypes, deleterious alleles are difficult to study precisely because they are often at low frequency. Here, we made use of genome-wide genotyping data to characterize deleterious variants in a large panel of maize inbred lines. We show that, despite small effective population sizes and inbreeding, most putatively deleterious SNPs are indeed at low frequencies within individual genetic groups. We find that genes associated with a number of complex traits are enriched for deleterious variants. Together, these data are consistent with the dominance model of heterosis, in which complementation of numerous low-frequency, weak deleterious variants contribute to hybrid vigor.}",
    issn = {2160-1836},
    doi = {10.1534/g3.113.008870},
    url = {https://doi.org/10.1534/g3.113.008870},
    eprint = {https://academic.oup.com/g3journal/article-pdf/4/1/163/37155065/008870\_008870si.pdf},
}

@article{artzet2019phenomenal,
  title={Phenomenal: an automatic open source library for 3D shoot architecture reconstruction and analysis for image-based plant phenotyping},
  author={Artzet, Simon and Chen, Tsu-Wei and Chopard, J{\'e}r{\^o}me and Brichet, Nicolas and Mielewczik, Michael and Cohen-Boulakia, Sarah and Cabrera-Bosquet, Lloren{\c{c}} and Tardieu, Fran{\c{c}}ois and Fournier, Christian and Pradal, Christophe},
  journal={BioRxiv},
  pages={805739},
  year={2019},
  publisher={Cold Spring Harbor Laboratory}
}

@article{besnard2014cytokinin,
  title={Cytokinin signalling inhibitory fields provide robustness to phyllotaxis},
  author={Besnard, Fabrice and Refahi, Yassin and Morin, Val{\'e}rie and Marteaux, Benjamin and Brunoud, G{\'e}raldine and Chambrier, Pierre and Rozier, Fr{\'e}d{\'e}rique and Mirabet, Vincent and Legrand, Jonathan and Lain{\'e}, St{\'e}phanie and others},
  journal={Nature},
  volume={505},
  number={7483},
  pages={417--421},
  year={2014},
  publisher={Nature Publishing Group UK London}
}

@article{mandel2014erecta,
    author = {Mandel, Tali and Moreau, Fanny and Kutsher, Yaarit and Fletcher, Jennifer C. and Carles, Cristel C. and Williams, Leor Eshed},
    title = {The ERECTA receptor kinase regulates Arabidopsis shoot apical meristem size, phyllotaxy and floral meristem identity},
    journal = {Development},
    volume = {141},
    number = {4},
    pages = {830-841},
    year = {2014},
    month = {02},
    abstract = {In plants, the shoot apical meristem (SAM) serves as a reservoir of pluripotent stem cells from which all above ground organs originate. To sustain proper growth, the SAM must maintain homeostasis between the self-renewal of pluripotent stem cells and cell recruitment for lateral organ formation. At the core of the network that regulates this homeostasis in Arabidopsis are the WUSCHEL (WUS) transcription factor specifying stem cell fate and the CLAVATA (CLV) ligand-receptor system limiting WUS expression. In this study, we identified the ERECTA (ER) pathway as a second receptor kinase signaling pathway that regulates WUS expression, and therefore shoot apical and floral meristem size, independently of the CLV pathway. We demonstrate that reduction in class III HD-ZIP and ER function together leads to a significant increase in WUS expression, resulting in extremely enlarged shoot meristems and a switch from spiral to whorled vegetative phyllotaxy. We further show that strong upregulation of WUS in the inflorescence meristem leads to ectopic expression of the AGAMOUS homeotic gene to a level that switches cell fate from floral meristem founder cell to carpel founder cell, suggesting an indirect role for ER in regulating floral meristem identity. This work illustrates the delicate balance between stem cell specification and differentiation in the meristem and shows that a shift in this balance leads to abnormal phyllotaxy and to altered reproductive cell fate.},
    issn = {0950-1991},
    doi = {10.1242/dev.104687},
    url = {https://doi.org/10.1242/dev.104687},
    eprint = {https://journals.biologists.com/dev/article-pdf/141/4/830/1166361/830.pdf},
}

@article{itoh2012rice,
author = {Itoh, Jun-ichi and Hibara, Ken-ichiro and Kojima, Mikiko and Sakakibara, Hitoshi and Nagato, Yasuo},
title = {Rice controls phyllotaxy by affecting the cytokinin signaling pathway},
journal = {The Plant Journal},
volume = {72},
number = {6},
pages = {869-881},
keywords = {rice, meristem, development, phyllotaxy, DECUSSATE, cytokinin},
doi = {https://doi.org/10.1111/j.1365-313x.2012.05123.x},
url = {https://onlinelibrary.wiley.com/doi/abs/10.1111/j.1365-313x.2012.05123.x},
eprint = {https://onlinelibrary.wiley.com/doi/pdf/10.1111/j.1365-313x.2012.05123.x},
abstract = {Summary Phyllotaxy is defined as the spatial arrangement of leaves on the stem. The mechanism responsible for this extremely regular pattern is one of the most fascinating enigmas in plant biology. In this study, we identified a gene regulating the phyllotactic pattern in rice. Loss-of-function mutants of the DECUSSATE (DEC) gene displayed a phyllotactic conversion from normal distichous pattern to decussate. The dec mutants had an enlarged shoot apical meristem with enhanced cell division activity. In contrast to the shoot apical meristem, the size of the root apical meristem in the dec mutants was reduced, and cell division activity was suppressed. These phenotypes indicate that DEC has opposite functions in the shoot apical meristem and root apical meristem. Map-based cloning revealed that DEC encodes a plant-specific protein containing a glutamine-rich region and a conserved motif. Although its molecular function is unclear, the conserved domain is shared with fungi and animals. Expression analysis showed that several type A response regulator genes that act in the cytokinin signaling pathway were down-regulated in the dec mutant. In addition, dec seedlings showed a reduced responsiveness to exogenous cytokinin. Our results suggest that DEC controls the phyllotactic pattern by affecting cytokinin signaling in rice.},
year = {2012}
}

@article{martinez2016left,
  title={Left--right leaf asymmetry in decussate and distichous phyllotactic systems},
  author={Martinez, Ciera C and Chitwood, Daniel H and Smith, Richard S and Sinha, Neelima R},
  journal={Philosophical Transactions of the Royal Society B: Biological Sciences},
  volume={371},
  number={1710},
  pages={20150412},
  year={2016},
  publisher={The Royal Society}
}

@article{lee2009control,
  title={Control of plant architecture: the role of phyllotaxy and plastochron},
  author={Lee, Byeong-ha and Yu, Si-in and Jackson, David},
  journal={Journal of Plant Biology},
  volume={52},
  pages={277--282},
  year={2009},
  publisher={Springer}
}
