# Supplementary material for: 3D reconstruction enables high-throughput phenotyping and quantitative genetic analysis of phyllotaxy
Source: Plant Phenomics. 2025 Mar 8;7(1):100023. doi: 10.1016/j.plaphe.2025.100023 (PMC12710043; doi:10.1016/j.plaphe.2025.100023)
Supplement: Multimedia component 3 [file mmc3.zip › main.tex]

\documentclass{article}
\usepackage[utf8]{inputenc}
% \usepackage{csquotes}
\usepackage{authblk}
\usepackage{setspace}
\usepackage[margin=1.25in]{geometry}
\usepackage{graphicx}
\graphicspath{ {./figures/} }
\usepackage{subcaption}
\usepackage{amsmath}
\usepackage{lineno}
\usepackage{longtable}
\usepackage{array}
\input{src/macros}
\linenumbers

%%%%%% Bibliography %%%%%%
% Replace "sample" in the \addbibresource line below with the name of your .bib file.
\usepackage[style=nejm, 
citestyle=numeric-comp, 
sorting=none,
backend=biber]{biblatex}
\addbibresource{mybib.bib} 

%%%%%% Title %%%%%%
% Full titles can be a maximum of 100 characters, including spaces. 
% Title Format: Use title case, capitalizing the first letter of each word, except for certain small words, such as articles and short prepositions
\title{3D Reconstruction Enables High-Throughput Phenotyping and Quantitative Genetic Analysis of Phyllotaxy}

%%%%%% Authors %%%%%%
% Authors should be listed in order of contribution to the paper, by first name, then middle initial (if any), followed by last name.
% Authors should be listed in the order in which they will appear in the published version if the manuscript is accepted. 
% Use an asterisk (*) to identify the corresponding author, and be sure to include that person’s e-mail address. Use symbols (in this order: †, ‡, §, ||, ¶, #, ††, ‡‡, etc.) for author notes, such as present addresses, “These authors contributed equally to this work” notations, and similar information.
% You can include group authors, but please include a list of the actual authors (the group members) in the Supplementary Materials.
\author[1,2]{Jensina M. Davis}
\author[3]{Mathieu Gaillard}
\author[1,2]{Michael C. Tross}
\author[1,2]{Nikee Shrestha}
\author[3]{Ian Ostermann}
\author[1]{Ryleigh J. Grove}
\author[3]{Bosheng Li}
\author[3]{Bedrich Benes}
\author[1,2,*]{James C. Schnable}

%%%%%% Affiliations %%%%%%
\affil[1]{Center for Plant Science Innovation and Department of Agronomy and Horticulture, University of Nebraska-Lincoln, Lincoln, NE 68588, USA}
\affil[2]{Complex Biosystems Graduate Program, University of Nebraska-Lincoln, Lincoln, NE 68588, USA}
\affil[3]{Department of Computer Science, Purdue University, West Lafayette, IN 47906, USA}
\affil[*]{Address correspondence to: schnable@unl.edu}
% \affil[$\dag$]{These authors contributed equally to this work.}

%%%%%% Date %%%%%%
% Date is optional
% \date{}

%%%%%% Spacing %%%%%%
% Use paragraph spacing of 1.5 or 2 (for double spacing, use command \doublespacing)
\onehalfspacing

\begin{document}

\maketitle

%%%%%% Abstract %%%%%%
\begin{abstract}
% The abstract should be a single paragraph written in plain language that a general reader can understand. Do not include citations, figures, tables, or undefined abbreviations in the abstract. Any abbreviations that appear in the title should be defined in the abstract. The length should be 200 words and not exceed 250 words, to include: 
% \begin{itemize}
%     \item An opening sentence that states the question/problem addressed by the research AND
%     \item Enough background content to give context to the study AND
%     \item A brief statement of primary results AND
%     \item A short concluding sentence.
% \end{itemize} 
\input{src/00-abstract} 
\end{abstract}

%%%%%% Main Text %%%%%%
\input{src/01-introduction}
\input{src/02-method}
\input{src/03-results}
\input{src/04-discussion}
\input{src/06-acknowledgments}

\printbibliography

\input{src/07-supplementary}
\end{document}
