# Supplementary material for: 3D reconstruction enables high-throughput phenotyping and quantitative genetic analysis of phyllotaxy
Source: Plant Phenomics. 2025 Mar 8;7(1):100023. doi: 10.1016/j.plaphe.2025.100023 (PMC12710043; doi:10.1016/j.plaphe.2025.100023)
Supplement: Multimedia component 3 [file mmc3.zip › src/00-abstract.tex]

%279 words, can cut as needed.
% Differences in canopy architecture play a role in determining both the light and water use efficiency. Canopy architecture is, in turn, determined by several component traits, including leaf length, width, number, angle, and phyllotaxy. Of these traits, leaf angle has been directly linked to crop improvement, with more erect leaves producing canopy architectures that increase crop productivity per unit of land at high planting densities in maize. Phyllotaxy may be among the most difficult of the leaf canopy traits to measure accurately across large numbers of individual plants. As a result, in simulations of the leaf canopies of grain crops such as maize and sorghum, this trait is frequently approximated as alternating 180$^{\circ}$ angles between sequential leaves. Here, we explore the feasibility of extracting direct measurements of the phyllotaxy of sequential leaves from 3D reconstructions of individual sorghum plants generated from 2D calibrated images and test the assumption of consistently alternating phyllotaxy across a diverse set of sorghum genotypes. Using a voxel-carving-based approach, we generate 3D reconstructions from multiple calibrated 2D images of 366 sorghum plants representing 236 sorghum genotypes from the sorghum association panel. The correlation between automated and manual measurements of phyllotaxy is only modestly lower than the correlation between manual measurements of phyllotaxy generated by two different individuals. Automated phyllotaxy measurements exhibited a repeatability of $R^2 = 0.41$ across imaging timepoints separated by a period of two days. A resampling based genome wide association study (GWAS) identified several putative genetic associations with lower-canopy phyllotaxy in sorghum. In aggregate, this study demonstrates the potential of 3D reconstruction to enable both quantitative genetic investigation and breeding for phyllotaxy in sorghum and other grain crops with similar plant architectures. 


%The role of leaf angle in determining canopy architecture has been comparatively well studied, and it has been shown that an increase in leaf angle (\eg more erect leaves) is associated with the increased tolerance of modern maize hybrids to high planting density. However, additional traits contribute to leaf canopy architecture, including leaf number, length, width, and phyllotaxy (leaf arrangement around the stem). Of these traits, phyllotaxy is perhaps the most challenging to phenotype quantitatively across large numbers of plants. Phyllotaxy is a model for the important traits that may previously have been under-studied due to the difficulty and time-consuming nature of manual measurements but which are becoming practical to score across large populations via 3D reconstruction and imaging. Here, we use a voxel-carving-based approach to generate 3D reconstructions of 366 sorghum plants representing 236 sorghum genotypes from the sorghum association panel from multiple calibrated 2D images and demonstrate heritable (\eg explained by differences between genotypes) variation in this quantitative trait across the sorghum association panel with a broad-sense heritability of 0.342. We estimate the method's reliability and find it to be moderate. We then use the method to identify stable, genetic associations of genetic markers with lower-canopy phyllotaxy in sorghum as a proof of concept for the ability of the method to enable quantitative genetics studies of genes controlling phyllotaxy in sorghum as well as enabling breeding to redesign and further optimize canopy architecture.
%250 word limit
Differences in canopy architecture play a role in determining both the light and water use efficiency. Canopy architecture is determined by several component traits, including leaf length, width, number, angle, and phyllotaxy. Phyllotaxy may be among the most difficult of the leaf canopy traits to measure accurately across large numbers of individual plants. As a result, in simulations of the leaf canopies of grain crops such as maize and sorghum, this trait is frequently approximated as alternating 180$^{\circ}$ angles between sequential leaves. We explore the feasibility of extracting direct measurements of the phyllotaxy of sequential leaves from 3D reconstructions of individual sorghum plants generated from 2D calibrated images and test the assumption of consistently alternating phyllotaxy across a diverse set of sorghum genotypes. Using a voxel-carving-based approach, we generate 3D reconstructions from multiple calibrated 2D images of 366 sorghum plants representing 236 sorghum genotypes from the sorghum association panel. The correlation between automated and manual measurements of phyllotaxy is only modestly lower than the correlation between manual measurements of phyllotaxy generated by two different individuals. Automated phyllotaxy measurements exhibited a repeatability of $R^2 = 0.41$ across imaging timepoints separated by a period of two days. A resampling based genome wide association study (GWAS) identified several putative genetic associations with lower-canopy phyllotaxy in sorghum. This study demonstrates the potential of 3D reconstruction to enable both quantitative genetic investigation and breeding for phyllotaxy in sorghum and other grain crops with similar plant architectures.  
