# Supplementary material for: 3D reconstruction enables high-throughput phenotyping and quantitative genetic analysis of phyllotaxy
Source: Plant Phenomics. 2025 Mar 8;7(1):100023. doi: 10.1016/j.plaphe.2025.100023 (PMC12710043; doi:10.1016/j.plaphe.2025.100023)
Supplement: Multimedia component 3 [file mmc3.zip › src/01-introduction.tex]

\section{Introduction}\label{sec:intro}
% \st{Increases in the world population and decreasing access to fresh water for agriculture necessitate increases in crop productivity and crop water use efficiency{~\cite{watanabe2018management}}. The development of varieties adapted to higher planting densities has increased the productivity of maize.}

% \mg{The world population is predicted to increase in the future, requiring more food to be produced. However, climate changes may lead to more climate extremes, negatively impacting growing conditions with decreasing access to fresh water~\cite{watanabe2018management}. Satisfying increased food demand in a more adverse climate is a significant challenge that can be, in part, addressed by improving crop productivity and robustness. 
% % \st{This paper investigates the phyllotaxy of maize, which is a trait associated with planting density tolerance and light and water use efficiency.}
% }
Increases in crop productivity and water use efficiency are required due to increases in the world population and decreasing access to fresh water for agriculture~\cite{watanabe2018management}. In the past, increasing the tolerance of crops to high planting densities has improved crop productivity~\cite{duvick2004longtermselection}.

The increased tolerance of high planting densities in modern maize hybrids is explained at least in part by a shift in the distribution of light throughout the canopy~\cite{duvick2004longtermselection}, a distribution determined by plant canopy architecture. Photoinhibition in the upper canopy is decreased, and the photosynthetic capabilities of the leaves in the lower canopy are more effectively utilized when light is distributed more evenly throughout the canopy, increasing the overall radiation use efficiency of the crop~\cite{burgess2015photoinhibition}. Furthermore, shifting a larger proportion of photosynthesis into the lower canopy reduces the water loss via transpiration. Stomata lower in the canopy are less exposed to wind and thus have a stronger boundary layer; the water concentration gradient driving transpiration is additionally decreased as a consequence~\cite{drewry2014}. 

Interest in optimizing crop canopy architecture has motivated the study of genes and genomic loci determining variation in many of the individual components of canopy architecture, including the vertical leaf angle~\cite{tross20213d, mantilla2020toward, natukunda2022dissection, truong2015harnessing}, internode length~\cite{hilley2016identification, cui2011conditional, kurotani2015overexpression, hilley2017sorghum}, and plant height~\cite{tian2017molecular, madec2017high, tian2022rht24b, wang2018field}. \qa{R1Q1}{Phyllotaxy is the arrangement of consecutive leaves around the stem in the horizontal plane relative to one another (see Figure~\ref{fig:phyllo})}, and it also contributes to light distribution throughout plant canopies. Extreme phyllotaxic deviations and their inheritance have long fascinated geneticists~\cite{emerson1912}. However, relative to other canopy architecture traits, phyllotaxy has been subject to comparatively fewer quantitative genetic investigations \qa{R1Q2}{in grain crops, though a few mutants with impacts on phyllotaxy have been identified in maize and other species~\cite{jackson1999abphyl1, besnard2014cytokinin, giulini2004control, mandel2014erecta, itoh2012rice, martinez2016left, lee2009control}}. This absence may be explained, at least in part, by the difficulty of collecting large numbers of accurate measurements of phyllotaxy manually. As a result of the limited investigation of this trait, it has been unclear how much, if any, quantitative genetic variation in phyllotaxy exists in grain crops relative to the expectation of perfectly alternating -- 180$^{\circ}$ degree angles between sequential leaves -- phyllotaxy for these species.

\begin{figure}[hbt]
\centering
    \includegraphics[width=0.75\linewidth]{figs/Phyllotaxy_Conceptual_JDavis.png}
    \caption{\textbf{Phyllotaxy is the arrangement of the leaves around the stem in the \qa{R2Q1}{horizontal} plane.} Created in Biorender.com~\cite{phyllotaxyconceptual}. \textbf{A)} The top view of a sorghum plant exhibiting the expected alternating phyllotaxy with $180^{\circ}$ angles between each pair of sequential leaves. \textbf{B)} The top view of a sorghum plant exhibits deviations from the expected phyllotaxic angles. Note that the angle captured will vary depending on the side of the plant measured. The two possible angles measured for a given pair of sequential leaves \qa{R2Q1}{(both labeled by the same variable, $\varphi_i$)} are conjugate to each other, \textit{e.g.}, their sum is equal to $360^{\circ}$. \textbf{C)} The side view of a sorghum plant and two examples of the phyllotaxic angle $\varphi$ in the \qa{R2Q1}{horizontal} plane.}}
\label{fig:phyllo}
\end{figure}

On a developmental level, phyllotaxy (Figure~\ref{fig:phyllo}) is initially determined by the spacing of the newest leaf primordium, P0, in the shoot apical meristem (SAM), relative to the previous leaf primordium. The first molecular markers of the development of a new leaf primordium are an auxin maximum around the point of the new leaf primordium formed by PIN1 convergence and a subsequent down-regulation of \textit{KNOTTED-LIKE HOMEOBOX (KNOX)} genes~\cite{richardson2018drawing}. However, the final orientation of mature leaves appears to also be under a degree of environmental control.  A range of environmental factors influence the orientation of leaves in maize, including wind, planting density, seed orientation, and water stress~\cite{MADDONNI20011,maddonni2002maize,fortin1996leaf,koller2016statistical,elmore2005,zhouAzimuth}. Some, but not all, maize genotypes have also exhibited the ability to reorient the axis of their leaves to avoid overlaps between neighboring plants~\cite{maddonni2001plant,maddonni2002maize,zhouAzimuth}. Specific genes and genomic loci governing variation in this capacity have been mapped via GWAS~\cite{zhouAzimuth}. However, this reorientation typically shifts the orientation of leaves on both sides of the plant reciprocally rather than modifying the alternating pattern of phyllotaxy that is typically exhibited by maize and other related plant species. Genetic variation and control of mean phyllotaxy has not been evaluated in depth via quantitative genetic methods, although several large effect single gene mutations that alter phyllotaxy have been characterized in maize~\cite{jackson1999abphyl1, Richardson2020.03.27.012211}. 

Perhaps the best-known of these phyllotaxy mutants is the recessive \textit{abphyl1} mutant in maize, described by Jackson and Hake in 1999~\cite{jackson1999abphyl1}. This mutant typically exhibits an opposite phyllotaxy wherein one node produces two leaf blades with the midribs separated by approximately $180^{\circ}$, with occasional switches to the wild-type pattern of alternate phyllotaxy occurring partway through growth following an intermediate transition node wherein two leaf blades adjacent to one another are partially fused~\cite{jackson1999abphyl1}. The authors also describe alternate phenotypes of the mutant wherein the shoot splits into two shoots with alternate phyllotaxy or a dwarfed plant with what appeared to resemble spiral phyllotaxy. Giulini et al.~\cite{giulini2004control} cloned the gene underlying this mutant and found it a cytokinin-inducible response regulator controlling SAM size. The described opposite or spiral phenotypes of the \textit{abphyl1} mutant in comparison to the wild-type alternate phyllotaxy may predispose us to conclude that phyllotaxy only varies qualitatively, but not quantitatively. 

Previous methods of quantitatively measuring phyllotaxy can largely be divided into purely manual methods, top down imaging based methods, and approaches based on 3D reconstruction (Figure~\ref{fig:phyllo}A). Protocols for manual measurements include the use of a circular protractor to measure the change in angle between sequential leaves~\cite{DROUET2003215}, using a compass aligned with leaf midribs to measure the angle of each leaf with respect to magnetic north~\cite{fortin1996leaf}, a wooden panel marked with angles~\cite{maddonni2001plant, liu2011canopy, maddonni2002maize}, or simple visual assessment of the angle of individual leaves relative to the axis of planting~\cite{elmore2005, serouart2023}. These approaches tend to be relatively low throughput, with measurements collected from dozens to hundreds of plants representing less than ten genotypes per experiment. Top down imaging, whether from a UAV or from an elevated ground based camera, can increase the throughput of phyllotaxy measurements~\cite{koller2016statistical,he2023characterization,serouart2023,zhouAzimuth}. Estimates of phyllotaxy can be obtained from these top-down images through a range of approaches including manual scoring~\cite{koller2016statistical, zhouAzimuth}, fitting bounding boxes to individual leaves~\cite{he2023characterization} or detecting the positions of midribs~\cite{serouart2023}. These methods are limited to measurements of the azimuth angle in the upper canopy, which is the deviation of the leaves from the row line (direction of planting). Other studies utilize electromagnetic 3D plant digitizers to reconstruct the plant \textit{in silico}~\cite{DROUET2003215, chelle2009should}. While these methods offer precise measurements throughout the canopy, they are relatively low-throughput, as each plant required approximately 20 minutes of labor~\cite{serouart2023}. Daviet et al.~\cite{daviet2022phenotrack3d} utilize skeletonized 3D reconstructions \qa{R1Q3}{requiring camera calibrations~\cite{artzet2019phenomenal}} of maize to measure the azimuth angle, in a method similar to the one presented here, but do not evaluate the efficacy of the method for the measurement of phyllotaxy.

We use 3D reconstructions of sorghum plants from a diversity panel~\cite{casa2008community} to enable high-throughput phenotyping of phyllotaxy in the lower canopy and identify genetic markers associated with this trait. We identify heritable variation in sorghum phyllotaxy as well as three genetic markers associated with the median phyllotaxic angle in the lower 5 leaves. Application of this method to larger populations with additional replication will likely increase the number of marker trait associations for phyllotaxy in sorghum, providing a basis for both functional characterization of candidate genes and marker assisted selection. 
