# Supplementary material for: 3D reconstruction enables high-throughput phenotyping and quantitative genetic analysis of phyllotaxy
Source: Plant Phenomics. 2025 Mar 8;7(1):100023. doi: 10.1016/j.plaphe.2025.100023 (PMC12710043; doi:10.1016/j.plaphe.2025.100023)
Supplement: Multimedia component 3 [file mmc3.zip › src/02-method.tex]

\section{Materials and Methods}\label{sec:methods}
Figure~\ref{fig:overview} shows an overview of the workflow employed in this study. We describe each step in more detail below, but briefly: photos were taken from six different views (five side views and one top view) of 366 plants at three timepoints. The images were used as input to a 3D voxel carving algorithm described in~\cite{gaillard-voxelcarving}. The 3D voxels were skeletonized and segmented into the stem and leaves. Leaf angles are extracted by measuring the principal directions of the stem and leaves. We then normalized the angles, transforming them into the same coordinate system, and determined the angle difference in the $xy$-plane between successive leaves to estimate phyllotaxy. These values were then used to estimate the heritability of automated phyllotaxy measurements and conduct a GWAS analysis. Below, we describe each step in detail.
\begin{figure}[hbt]
\centering
\includegraphics[width=\linewidth]{figs/Workflow_Phyllotaxy.pdf}
\caption{\textbf{An overview of the workflow used in this paper and examples of output from each stage.}}\label{fig:overview}
\end{figure}

\subsection{Plant growth conditions, image acquisition, and manual measurements}\label{sec:methods-manualmeasurements}
A total of 366 sorghum plants, representing 236 genotypes from the sorghum association panel~\cite{casa2008community} with partial replication (40 replicated genotypes), were grown at the automated phenotyping facility of the University of Nebraska-Lincoln and imaged on April 11th, April 13th, and April 16th, 2018 (47, 49, and 52 days after planting, respectively). The growth and imaging protocols were followed as described in Tross et al.~\cite{tross20213d}. In 2023, an additional set of 10 sorghum plants were grown at the same facility and imaged on February 1, 2023, 76 days after planting. In 2024, a third set of 10 sorghum plants was grown at the same facility and manually measured and imaged on March 5, 2024, 47 days after planting. Between 2018 and 2023, the RGB camera used at the facility was upgraded from a Basler pia2400-17gc camera equipped with a c6z1218m3-5 Pentax TV zoom lens to a Prosilica GT6600 camera to improve resolution (from 2,454$\times$2,056 pixels to 4,384$\times$6,576 pixels) and image quality. 

Manual phyllotaxy measurements were conducted by using the Compass application on either an iPhone 13 Pro Max or iPhone 14~\cite{compass} to measure the direction of each measured leaf. Differences between sequential leaves were calculated as was done for the automated phyllotaxy measurements. The left edge of the long side of the iPhone was aligned with the midrib of each leaf of interest and the phone was rotated along the $z$-axis (Figure~\ref{fig:phyllo}C) until the short side of the screen was flush to the stem. This process was performed for each collared leaf on each plant of interest. Measurements of individual plants were repeated independently by two members of the research team to quantify the repeatability of manual phyllotaxy measurements.


\subsection{Phyllotaxy measurement from 3D skeletons}\label{sec:methods-3dmeasurements}
3D reconstructions of sorghum plants from 2D calibrated images were derived using methods described in Gaillard et al.~\cite{gaillard-voxelcarving, Gaillard20ECCV}, and Tross et al.~\cite{tross20213d}. The images collected in 2018 were taken from five side views collected at equidistant angles ($0^{\circ}$, $72^{\circ}$, $144^{\circ}$, $216^{\circ}$, $288^{\circ}$) around the plant. In 2023 and 2024, side view images were collected at 10 equidistant side views ($0^{\circ}$, $36^{\circ}$, $72^{\circ}$, $90^{\circ}$, $108^{\circ}$, $144^{\circ}$, $216^{\circ}$, $252^{\circ}$, $288^{\circ}$, $324^{\circ}$). The images were calibrated to correct for potential misalignment between the pots and the turntable's axis of rotation, as well as the camera's optical center with the rotation axis. The calibrated images were then processed using a voxel carving algorithm producing a $512^{3}$ voxel resolution representation of the sorghum plant~\cite{gaillard-voxelcarving}. A skeletonization algorithm was applied to this voxel representation of the sorghum plant, iteratively removing voxels from the plant until only the skeleton structure remained. To eliminate any gaps in the skeleton caused by disconnected components, a joining process was implemented as part of the skeletonization process~\cite{Gaillard20ECCV}.

A Support Vector Machine (SVM) classifier~\cite{hearst1998support} was employed to identify and discard portions of the skeleton that did not correspond to actual plant organs, for instance, spurious branches present from noise in the data. Post-processing techniques were used to classify voxels as either leaf or stem by computing paths from the ground to the leaves and labeling a voxel as part of the stem if it belonged to more than two paths. The separated leaves were then assigned numerical labels based on the attachment height to the stem within the skeleton structure. Using Principal Component Analysis (PCA), the stem voxels' first and second principal axes were computed. Additionally, PCA was used to extract the principal axes for the first 20 voxels (about 6 cm) of each leaf, starting from the junction of the leaf with the stem. By using these two coordinate frames, the angles $0^{\circ}\leq\theta< 180^{\circ}$ and $0^{\circ}\leq\phi\leq360^{\circ}$ of each leaf were calculated in the stem coordinate frame, given by the PCA principal directions \ref{fig:angle_rendering}.

\begin{figure}[hbt]
    \centering
    \begin{subfigure}[b]{0.24\textwidth}
        \centering
        \includegraphics[width=0.98\linewidth]{figs/fig_angle_rendering/fig_angle_rendering_0.png}
        \caption{Frame = 0}
    \end{subfigure}
    \begin{subfigure}[b]{0.24\textwidth}
        \centering
        \includegraphics[width=0.98\linewidth]{figs/fig_angle_rendering/fig_angle_rendering_80.png}
        \caption{Frame = 80}
    \end{subfigure}
    \begin{subfigure}[b]{0.24\textwidth}
        \centering
        \includegraphics[width=0.98\linewidth]{figs/fig_angle_rendering/fig_angle_rendering_120.png}
        \caption{Frame = 120}
    \end{subfigure}
    \begin{subfigure}[b]{0.24\textwidth}
        \centering
        \includegraphics[width=0.98\linewidth]{figs/fig_angle_rendering/fig_angle_rendering_165.png}
        \caption{Frame = 165}
    \end{subfigure}
    \caption{\textbf{Rendering of a 3D reconstructed plant from the validation dataset, with the principal directions of the stem and leaves marked.} The green wireframe shows the hull of the 3D reconstructed plant, and the solid blue lines show the principal directions of the stem and leaves of the plant. The supplemental material associated with this manuscript contains video animations showing the 3D reconstructions and leaves' principal directions for each of the ten plants grown in 2023. We highly recommend the reader to watch the video animations to get a better sense of the angles in 3D.}
    \label{fig:angle_rendering}
\end{figure}

Accuracy and topology correctness were assessed as described in detail in Gaillard et al.~\cite{gaillard-voxelcarving, Gaillard20ECCV}. In brief, the accuracy scores were determined using the Dice coefficient based on the proportion of plant pixels in the 2D images represented by re-projected voxels in the 3D reconstruction. A topology was considered to be incorrect if the final plant skeleton did not exhibit a tree topology. Reconstructions with an accuracy score below 0.70 or an incorrect topology were removed from the dataset. Reconstructions containing only one $\phi$ value (i.e., only one leaf was identified in the skeleton) were also removed from downstream analyses as phyllotaxy relies on the angle between two leaves. This filtering criteria resulted in the exclusion of 115 reconstructions. Next, the differences between sequential leaves' $\phi$ values were represented as $\varphi_i = \phi_{i + 1} - \phi_i$.  Each $\varphi$ value was then normalized to a range of $\varphi \in [0^{\circ}, 360^{\circ})$ by applying the modulo of 360.

\subsection{Method reliability measures and validation}\label{sec:methods-validation}
\subsubsection{Reliability of 3D-reconstruction and manual measurements}\label{sec:methods-reliability}
The lower five $\varphi$ values generated for a plant from the 3D reconstructions were compared pair-wise between the three days of imaging (April 11th, April 13th, and April 16th, 2018) to estimate the reliability of 3D-reconstruction measurements of phyllotaxy. As it is rare for a healthy sorghum plant to have an angle less than a right angle and angles less than $90^\circ$ could result from a leaf being missed during reconstruction or skeletonization, $\varphi$ values less than $90^\circ$ degrees or greater than $270^\circ$ were removed. 

There is no inherent structural difference between a phyllotaxy leaf angle of $160^\circ$ or $200^\circ$ with which of these two angles is reported by our method depending solely on the side of the plant measurement begins upon. To remove the arbitrary effect of side of the plant in comparisons between different measurements, we first determined if measurement began on the same side of the plant for both sets of measurements being compared. If the Pearson correlation coefficient on a per-plant basis was greater than or equal to zero, measurement began on the same side of the plant in both sets of measurements, and no transformation was applied to either set of measurements for that plant. In the cases where measurement began on different sides of the plant between the two sets of measurements for a given plant, we transformed the angles for this plant in one set of measurements (shown on the y-axes of plots in Figures~\ref{fig:reliability} and S\ref{fig:timepointcorr}) using:
\begin{equation}
\label{eqn:getConjugateAngle}
\varphi_{i, Conjugate} = 360 - \varphi_i.
\end{equation}
On a per-plant basis, this produces the same absolute value for the correlation between the two sets of measurements. 

\subsubsection{Comparison of 3D-reconstructions with manual measurements}\label{sec:methods-comptomanual}
The inital step of our voxel-carving and 3D reconstruction pipeline was segmentation of 2D input images into plant and non-plant pixels. For the 2018 images this step was performed using a convolutional neural network~\cite{gaillard-voxelcarving} trained specifically on manual annotations of the 2018 image dataset. For the 2023 and 2024 images taken with a different and higher resolution camera, we retrained a neural network with the same published architecture using 18 images collected from three plants imaged in 2023 and manually segmented using Paintbrush 2.6~\cite{paintbrush} as well as an additional 67 images which were initially segmented using the older model trained on images from 2018 and then manually corrected and updated by human annotators. The segmented images output by the re-trained neural network were then used to reconstruct the sorghum plants. As the neural network was re-trained with images from the new camera, the reconstructions were visually checked. All $360^{\circ}$-normalized $\varphi_i$ were obtained for the manual and 3D reconstruction measurements. 

\subsection{Quantitative genetic analyses}\label{sec:methods-quantgen}
For the purposes of quantitative genetic analysis, phyllotaxy values were transformed into the absolute difference between observed angle between two leaves and the expected angle for perfectly alternating phyllotaxy ($180^{\circ}$): $\Phi$, denoted as $\Phi_i = |\varphi_i - 180^\circ|$. Due to previous evidence~\cite{tross20213d} that heritability of measurements from the 3D reconstructions decreased at higher leaves due to movement of the upper canopy during rotation in the imaging process, we limited our analysis to the lower four phyllotaxic angles from five leaves. The 2D images of plants with a median $\Phi_i$ value greater than 1.5 times the interquartile range ($136.1 - 167.0^{\circ}$) for one of the first 4 phyllotaxic angles were visually examined to determine if these images supported the extreme phyllotaxic values. In 55\% of cases, the images could not definitively support the extreme phyllotaxic angles. Because it is rare for a healthy sorghum plant to have an angle less than a right angle and we could not verify the majority of extreme phyllotaxic angles visually examined, $\Phi_i > 90$ were removed from downstream analyses. As lower-canopy phyllotaxy had not been extensively studied in previous literature, we evaluated 25 quantitative summaries of lower-canopy phyllotaxy to summarize across the three timepoints and/or multiple phyllotaxic angles, detailed in Supplementary Table~\ref{tab:phyllotaxySummaries}. In aggregate, the criteria for reconstruction accuracy, skeleton topology, and $\Phi_i$ value resulted in the exclusion of 52 sorghum plants, leaving a total of 314 plants representing 223 unique genotypes for downstream quantitative genetic analyses. Data analysis and data visualization was conducted using R 4.2.2~\cite{R} using the libraries lme4~\cite{lme4}, tidyverse~\cite{tidyverse}, readxl~\cite{readxl}, cowplot~\cite{cowplot}, MoMAColors~\cite{momacolors}, BiocIO~\cite{BiocIO}, GenomicRanges~\cite{GenomicRanges}, Gviz~\cite{Gviz}, ggrepel~\cite{ggrepel}, scales~\cite{scales}, viridis~\cite{viridis}, stringi~\cite{stringi}, and car~\cite{car}. 

\subsubsection{Heritability}\label{sec:methods-heritability}
\qa{R2Q2}{Broad-sense heritability (the proportion of variance attributable to differences between genotypes) was estimated for each quantitative summary using data from 40 genotypes represented by multiple plants in the filtered dataset.} The linear model 
\begin{equation}
\label{eqn:heritabilityModel}
Y = \mu + \delta_i + \varepsilon_{i,j},
\end{equation}
was fit using the R package lme4~\cite{lme4}, where $Y$ is the response variable, $\mu$ is the overall mean, $\delta_i$ is the random effect of the $i$th genotype, and $\varepsilon_{i,j}$ is the residual error for the $j$th plant of the $i$th genotype.
Variance components were then extracted, and broad sense heritability was calculated as 
\begin{equation}
\label{eqn:heritabilityFormula}
H = \frac{\sigma^2_G}{\sigma^2_G + \frac{1}{n}\sigma^2_R},
\end{equation}
where $\sigma^2_G$ is the genotypic variance and $\sigma^2_R$ is the residual variance and $n = 2$, the minimum number of replications per genotype. When there were more than 2 replications per genotype, all replicates were used in the estimation except in the case of the reference genotype PI656058, which was replicated 8 times, 2 more than any other genotype. 2 random replications of PI656058 were used in the estimation.

\subsubsection{GWAS}\label{sec:methods-GWAS}
% A published set of genetic markers generated from resequencing the sorghum association panel~\cite{boatwright2022sapreseq} were filtered to remove genetic markers which were missing in $\geq$ 30\%, heterozygous in $\geq$ 10\%, or with a minor allele frequency \textless 5\% of the 400 genotypes used in the study, which yielded 4,959,881 genetic markers. A filtered set of 4,110,427 genetic markers generated by excluding genotypes not phenotypes, markers with a minor allele frequency less than 0.05 in the phenotyped population, and those more than 5\% heterozygous genotype calls was employed for GWAS. Filtering was conducted using VCFtools v4.2~\cite{vcftools} and BCFtools 1.10.2~\cite{bcftools}. This marker set was estimated to represent 827,897 effective independent genetic markers using GEC v0.2~\cite{gec}.

% Resampling FarmCPU GWAS was performed using rMVP~\cite{yin2021rmvp} with 100 iterations. Each iteration utilized a random subset of $90\%$ of the phenotypic data. A genetic marker that demonstrated a p-value less than $0.05/827,897$ in only one of the 100 iterations was assigned a resampling model inclusion probability (RMIP) of 0.01. Similarly, a genetic marker identified to have a p-value below the threshold in five iterations would have an RMIP value of 0.05. Genetic markers with an RMIP value greater than or equal to 0.10 were regarded as sufficiently high-confidence for further investigation.

% Proposed alternative structure for this section:

Genome-wide association studies reported here were conducted for the 13 quantitative summaries of phyllotaxy with a broad-sense heritability $\geq 0.20$ from 218 sorghum varieties which were phenotyped as part of this study, passed the quality control steps described above, and were present in a set of 4,693,810 genetic markers scored for the same population via whole genome resequencing. Five of the 223 genotypes that passed the quality control steps described above were not present in the larger set of genetic markers called for the sorghum association panel~\cite{boatwright2022sapreseq} aligned to the Sorghum bicolor v3.1.1 reference genome~\cite{mccormick2018sorghum} which was filtered to generate the genetic marker set used in this study. These five genotypes were excluded from the GWAS. The marker set from Boatwright et al.~\cite{boatwright2022sapreseq} was filtered to exclude those markers which were not biallelic, indels, or missing in $\geq 30\%$, heterozygous in $\geq$ 10\%, or with a minor allele frequency \textless 5\% of the 218 genotypes present in both the phenotype and genotype data using VCFtools v0.1.16~\cite{vcftools} and BCFtools 1.17~\cite{bcftools}. The number of effective markers was estimated to be 1,088,251.19 using GEC v0.2~\cite{gec}. The dataset was analyzed one hundred times using the FarmCPU algorithm as implemented in rMVP v1.0.6~\cite{yin2021rmvp}, with a threshold of 0.21 for iteration in the FarmCPU algorithm, corresponding to approximately 0.05 divided by the ratio of estimated effective markers to total markers. In each interation, 10\% of phenotypic records were randomly masked and genetic markers with a p-value of less than $4.59 \times 10\textsuperscript{-8}$, corresponding to a Bonferroni corrected p-value of 0.05 applied to the estimated effective independent genetic markers, were considered to be significantly associated with the phenotype. For each marker which exceeded this threshold in at least one of the one hundred iterations, a resampling model inclusion probability (RMIP) was calculated based on the number of interations in which the marker exceeded the significance threshold divided by the total number of interations. Markers that exceeded an RMIP of 0.1 were considered of greatest interest for downstream analysis. Linkage disequilibrium estimates within a chromosome were estimated using plink v1.90~\cite{plink}. 
