# Supplementary material for: 3D reconstruction enables high-throughput phenotyping and quantitative genetic analysis of phyllotaxy
Source: Plant Phenomics. 2025 Mar 8;7(1):100023. doi: 10.1016/j.plaphe.2025.100023 (PMC12710043; doi:10.1016/j.plaphe.2025.100023)
Supplement: Multimedia component 3 [file mmc3.zip › src/03-results.tex]

\section{Results}\label{sec:results}
\subsection{Reliability of automated 3D phyllotaxy measurements}\label{sec:results-reliability}
\begin{figure}[hbt]
    \centering
    \includegraphics[width=0.9\linewidth]{figs/reliabilityPlots.pdf}
    \caption{\textbf{Both manual and reconstruction-based methods generate moderately repeatable measurements of phyllotaxic angles in the lower canopy. A)} Correlation between manual measurements of lower five phyllotaxic angles ($\varphi$) for ten plants by two different people after removing $\varphi$ values less than $90^{\circ}$ or greater than $270^{\circ}$, with $R^2 = 0.55$. \textbf{B)} Correlation of lower five $\varphi$ values measured by 3D reconstructions of the sorghum plants when imaged on April 11, 2018 (Timepoint 1) and April 13, 2018 (Timepoint 2) after removing $\varphi$ values less than $90^{\circ}$ or greater than $270^{\circ}$, with $R^2 = 0.41$. In cases when the measurements for a single plant were negatively correlated between the two days, the values from the Timepoint 2 reconstruction were transformed to their conjugate angles. \textbf{C)} Correlation between manual and 3D reconstruction measurements of lower five $\varphi$ values after removing $\varphi$ values less than $90^{\circ}$ or greater than $270^{\circ}$, with $R^2 = 0.48$. In cases where the 3D reconstruction and manual measurements were negatively correlated for a single plant, the 3D reconstruction measurements were transformed to their conjugate angles.}
    \label{fig:reliability}
\end{figure}

Measuring each leaf angle for a single plant took one person between ten and twenty minutes to complete. After removing extreme values and transforming conjugate angles as described in \qa{R2Q3}{Section~\ref{sec:methods-validation}}, the correlation of ground truth measurements of phyllotaxy between different individuals measuring the same pairs of leaves on the same plants was $R^2 = 0.55$ ($n = 46$ angles), based on data from five pairs of leaves per plant measured on ten plants by two individuals (Figure~\ref{fig:reliability}A). This was modestly higher than the correlation between measurements of the first five pairs of leaves generated from 3D reconstructed plants imaged at two time points separated by two days ($R^2 = 0.41$, $n = 961$ angles, Figure~\ref{fig:reliability}B) after applying the same filtering criteria and transformations to the data. When the same comparison was made between automated measurements of phyllotaxy generated using images collected either three days apart or five days apart, the correlation between measurements declined to $R^2 = 0.33$ and $R^2 = 0.24$, respectively (Figure~\ref{fig:reliability}B, Supplementary Figure~\ref{fig:timepointcorr}). We also found a moderate correlation ($R^2 = 0.48$, $n = 75$ angles, Figure~\ref{fig:reliability}C) between 3D reconstruction measurements and manual measurements when comparing across the combined set of manual measurements taken by Individual 1 and Individual 2 and the corresponding conjugate angles from the reconstructions. 


%The accuracy and repeatability of manual measurements of phyllotaxy are not well characterized. After removing extreme phyllotaxic values more than $90^{\circ}$ different from the expected phyllotaxic angle of sorghum, $180^{\circ}$ ($\varphi < 90^{\circ}$ or $\varphi > 270^{\circ}$), we found a moderate agreement ($R^2 = 0.55$, Figure~\ref{fig:reliability}A) between the lower five $\varphi$ angles measured on the same 10 plants by two individuals independently. In the case of two plants, the side of the plant at which measurements began differed between individuals (plant-level correlation $r < 0$). In this case, the measurements taken by the second individual were transformed to their conjugate angles ($360^{\circ} - \varphi$) before computing the correlation between the measurements taken by two individuals. While repeatable, manual measurements took each individual 10 to 20 minutes per plant, limiting scalability to a panel sufficiently large enough to enable quantitative genetic analyses.

%High-throughput phenotypic measurements can be beneficial to understanding the genetic control of the phenotype, but only if they produce repeatable measurements. After removing extreme values that differed from the expected phyllotaxy of sorghum ($\varphi = 180^{\circ}$) by more than $90^\circ$ ($\varphi < 90^{\circ}$ or $\varphi > 270^{\circ}$), we found a moderate correlation ($R^2 = 0.41$, Figure~\ref{fig:reliability}B) between the lower five phyllotaxic angles measured via 3D reconstructions generated from images of the sorghum plants taken at Timepoint 1 (April 11, 2018) and Timepoint 2 (April 13, 2018), which is slightly lower than the agreement between manual measurements by two individuals. 
%In the case of 83 of the 314 plants remaining after removing extreme phyllotaxic values, the side of the plant measurement began on differed between the two timepoints (plant-level correlation $r < 0$), and the angles measured from the Timepoint 2 reconstruction were transformed to their conjugate angles before computing the correlation between the measurements generated from the two sets of reconstructions. As the time between timepoints increased from 2 days to 3 days and 5 days, the correlation between reconstructions of the same plant at the two timepoints decreased from $R^2 = 0.41$ to $R^2 = 0.33$ and $R^2 = 0.24$, respectively (Figure~\ref{fig:reliability}B, Supplementary Figure~\ref{fig:timepointcorr}). In addition to finding a moderate level of repeatability for both reconstruction and manual measurements, 

% In cases where the side of the plant measurement started on differed between an individual and the reconstruction (plant-level correlation $r < 0$), the reconstruction measurements were transformed to their conjugate angle prior to plotting and computing the correlation between manual measurements and the reconstructions. 


% \subsection*{Method reliability and validation}

% We sought to estimate the reliability of the reconstruction measurements of the same plants across the measurement period of 2-5 days over which images were collected (April 11, April 13, and April 16, 2018) in the lower six leaves. In 68\% of cases, the measurements from the second day of imaging being compared were transformed to their conjugate angles due to measurement beginning on different sides of the plant between the two days of imaging. After removing outliers that differed from the expected phyllotaxy of sorghum ($\varphi = 180^{\circ}$) by more than $90^\circ$ ($\varphi < 90^{\circ}$ or $\varphi > 270^{\circ}$), the $R^2$ value for reconstructions separated by a period of 2 days (April 11 and April 13, 2018) was 0.4138 (Figure~\ref{fig:reliability}B). As the time between the reconstructions increased from 2 days to 3 days and 5 days, the $R^2$ value marginally decreased to 0.3304 (April 13 and April 16, 2018) and 0.2351 (April 11 and April 16, 2018) (Supplementary Figure~\ref{fig:timepointcorr}), respectively, likely representing subtle changes in plant growth and senescence. 

% To estimate the repeatability of manual measurements, two individuals each measured ten plants on the same day as described above. In cases where the two individuals began their measurements on different sides of the plant, the measurements taken by the individual whose measurements are shown on the y-axis were transformed to their conjugate angles using Equation~\ref{eqn:getConjugateAngle}. The $R^2$ value for manual measurements by two different people ranged from 0.6110 to 0.8746, indicating moderate agreement between measurements by different individuals. The comparison between Individual 1 and Individual 2 is shown in Figure \ref{fig:reliability}B. The additional pairwise scatterplots between individuals are shown in Supplementary Figure \ref{fig:s3ManualReliability}. However, there is a tendency of the manual method towards measuring extreme phyllotaxic angles (Supplementary Figure \ref{fig:s3ManualReliability}). 

% 10 plants were grown, manually measured, and imaged as described above to compare the measurements generated from the 3D reconstructions and the manual measurements. In 55\% of cases, the side of the plant at which measurement began differed, leading each to capture opposite conjugate angles and thus be negatively correlated. In this case, the measurements obtained from the 3D reconstruction were transformed to their conjugate angles prior to calculating the overall correlation between the two methods, producing the same absolute correlation value on an individual plant level. The $R^2$ value between the two methods across all ten plants was 0.2749, indicating moderate agreement on the angle measured by both methods. Figure~\ref{fig:angle_rendering} shows a rendering of a 3D reconstructed plant with the principal directions used for measuring leaf angles from the set used for validation of the 3D reconstructions with manual measurements, and the correlation between the two methods is shown in Figure~\ref{fig:reliability}C. 

\begin{figure}[hbt]
    \centering
    \includegraphics[width=0.75\linewidth]{figs/phylloVariation.pdf}
    \caption{\textbf{Variation of phyllotaxic angles among sorghum plants of different genotypes.} \textbf{A-F)} Side (A-C) and top (D-F) views of three sorghum plants with minimal (A, D, PI533866), moderate (B, E, PI533852), and extreme (C, F, PI533915) levels of deviation from the expected value of $180^{\circ}$ for $\Phi_2$.\textbf{G)} The distributions of median $\Phi_{1-4}$ values before (gold, 366 plants) and after removing extreme values (blue, 308 plants). }
    \label{fig:phylloVar}
\end{figure}

\subsection{Variation in sorghum phyllotaxy}\label{sec:results-phyllovar}

An initial assessment of phyllotaxy in 336 plants (236 genotypes) of the sorghum association panel using the 3D reconstruction method described above identified plants with deviations from the expectation of perfectly alternating phyllotaxy between the second and third extant leaves in sorghum plants ranging from $\Phi_2 = 1.05^{\circ}$ (nearly perfectly alternating phyllotaxy between leaves 2 and 3, Figure~\ref{fig:phylloVar}A, D) to $\Phi_2 = 170.4^{\circ}$ (leaves 2 and 3 emerging one on top of the other, Figure~\ref{fig:phylloVar}C, F). Absolute variations from the expected angle of $180^{\circ}$ in the lower 4 phyllotaxic angles across all plants and all timepoints ranged from $\Phi_i = 0.01^{\circ}$ to $\Phi_i = 179.97$ (Figure~\ref{fig:phylloVar}G). In some cases, extreme phyllotaxy values could be validated by manual examination of the source images (Figure~\ref{fig:phylloVar}B, C, E, F). However, in 55\% of cases visually examined, manual examination of source images for sorghum plants that deviated from the expected phyllotaxy by \textgreater $90^{\circ}$ could not definitively support these extreme values. In some cases, specific issues were identified to which the incorrect measurements could be attributed including the presence of one or more tillers, fallen plants, or leaves senescing in an unexpected order (Supplemental Figure~\ref{fig:specificissues}), as well as errors in the ordering of leaves. Given the difficulty even trained subject matter experts experienced in accurately assessing phyllotaxy from 2D images and the high rate of errors among manually checked phyllotaxy angles in the \textgreater $90^{\circ}$ bin, the decision was made to exclude these values from downstream analysis. 

%The method employed here was able to detect large variations in the phyllotaxy of sorghum across the 236 genotypes measured, with absolute deviations from the expected angle of $180^{\circ}$ ranging from $0.079^{\circ}$ to $179.882^{\circ}$ prior to the removal of outliers (see Figure \ref{fig:phylloVar}A). All plants appearing with at least one $\Phi$ value in the lower five leaves more than 1.5 times the IQR for the respective angle were visually checked using the 2D images.  In some cases, it was possible to identify the cause of the outlying value as due to a large tiller, the plant falling over, or a younger leaf senescing before its predecessor. Examples of each of these edge cases are shown in Supplementary Figure \ref{fig:specific issues}. In other cases, the cause of the outlying value could not be determined visually from 2D images. However, visually making qualitative assessments of the relative deviations from alternate phyllotaxy is difficult except in extreme cases, even in the presence of the physical plant. Visually assessing the phyllotaxy of sorghum from 2D images poses an even greater challenge, as even less relevant visual information is available to judge this inherently 3D trait, making the assessment error-prone. 2D side-view images (Figure \ref{fig:phylloVar}B-D) flatten visual information on the x and y axes, wherein the phyllotaxic angles reside. For phyllotaxic angles in the lower canopy, top-view images (Figure \ref{fig:phylloVar}E-G) provide little visual information to assess the phyllotaxy, as they are occluded by leaves in the upper canopy. As such, all $\Phi$ values greater than $90^{\circ}$ were removed from the dataset used for quantitative genetic analysis, as the occurrence of an angle more acute than a right angle in a healthy sorghum plant is rare, and it was impossible to confidently identify which extreme $\Phi$ values carried biological meaning and which did not.  


\begin{figure}[hbt]
    \centering
    \includegraphics[width=0.75\linewidth]{figs/figure6.pdf}
    \caption{\textbf{GWAS identifies genomic regions associated with variation in the median of the lower four phyllotaxic angles. A)} Distribution of the median of the $\Phi_{1-4}$ values for each plant. The broad sense heritability of this trait was estimated to be 0.25. \textbf{B)} Results of a resampling FarmCPU GWAS conducted for median of the $\Phi_{1-4}$ value.  Dashed line indicates an RMIP value of 0.10, the cutoff employed in this study. \textbf{C)} Median $\Phi_{1-4}$ values for each plant by allele (major or minor) at Chr05:12,109,370 (RMIP$ = 0.26$). The \textit{n} below each box indicates the number of genotypes homozygous for the allele. Genotypes with heterozygous calls at the marker were excluded. \textbf{D)} Median $\Phi_{1-4}$ values for each plant by allele (major or minor) at Chr05:65,733,791 (RMIP$ = 0.19$). \textbf{E)} Median $\Phi_{1-4}$ values for each plant by allele (major or minor) at Chr06:41,390,777 (RMIP$ = 0.11$).  \textbf{F)} Genomic interval surrounding the trait associated marker Chr05:12,109,370 (black dot). The total region shown is 200 kilobases, 100 kilobases on either side of the trait associated marker. Colored boxes above the black line indicate the position of annotated genes. Color bar below the black line indicates linkage disequilibrium between the trait associated marker and other genetic markers within the 200 kilobase interval. \textbf{G)} Genomic interval surrounding the trait associated marker Chr05:65,733,791. \textbf{H)} Genomic interval surrounding the trait associated marker Chr06:41,390,777.} %\textbf{F -- H)} Annotated gene models within 100 kilobases of each of the three genetic markers associated with the median $\Phi_{1-4}$ in order of descending marker RMIP, and the linkage disequilibrium in this region as measured by $R^2$ between genetic markers.}
    \label{fig:quantgen}
\end{figure}

\subsection{Quantitative genetic analysis}\label{sec:results-quantgen}
As we had measurements for multiple phyllotaxic angles in the lower canopy per plant across the three timepoints, we evaluated 25 quantitative metrics of lower canopy phyllotaxy to summarise across multiple timepoints and/or angles after removing extreme values, which are described in Supplemental Table~\ref{tab:phyllotaxySummaries}. Thirteen of 25 quantitative metrics were estimated to have broad-sense heritabilities greater than or equal to 0.2 (Supplemental Table~\ref{tab:phyllotaxySummaries}). We detected stable (RMIP $\geq 0.1$) marker-trait associations for 7 of these 13 quantitative summaries of lower canopy phyllotaxy via GWAS (Figure~\ref{fig:quantgen}, Supplementary Table~\ref{tab:phyllotaxySummaries}, Supplementary Figure~\ref{fig:sManhattan}). Six of the seven markers which exceeded an RMIP of 0.1 for at least one trait were also identified across four or more total traits when the RMIP threshold was reduced to 0.02. 
%1,332 marker-trait associations were detected for the 13 quantitative summaries and 6 genetic markers were detected with RMIP $\geq 0.10$ for at least one trait and RMIP $\geq 0.02$ for 3 or more other traits. 
These six genetic markers and their associated traits are detailed in Supplementary Table~\ref{tab:SNPSwithMultipleMTAs}. The repeated signals associated with the same markers indicate that multiple phyllotaxy summary metrics capture similar information content about the properties of the lower canopy in sorghum.

The marker-trait association with the highest stability was identified for the median $\Phi_{1-4}$ value with the genetic marker Chr05:12,109,370 (RMIP$ = 0.26$, Figure~\ref{fig:quantgen}). This trait captures the median phyllotaxic angle measured in the lower four phyllotaxic angles across all three timepoints for a plant, and had a relatively normal phenotypic distribution (Figure~\ref{fig:quantgen}A). Two additional markers, Chr05:65,733,791 and Chr06:41,390,777, were also identified to have stable associations with this trait (RMIP$ = 0.19$, 0.11, respectively; Figure~\ref{fig:quantgen}B). Genotypes carrying the minor allele at each of these sites have significantly higher ($p < 0.05$) median deviations from the expected phyllotaxic angle of $180^{\circ}$ than genotypes carrying the major allele at the same site (Figure~\ref{fig:quantgen}C--E). Figure~\ref{fig:quantgen}F--G shows the annotated gene models within 100 kb of the identified genetic markers in order of descending RMIP, and all annotated gene models within this region and their functional annotations are described in Supplementary Table~\ref{tab:geneModels}. The nearest gene model to the first genetic marker on chromosome 5, Sobic.005G086700, which encodes a zinc finger transcription factor, is located 24.5 kb from the trait associated marker. Linkage disequilibrium (LD) decays quickly in this region, with the maximum LD between the identified genetic marker and genetic markers within the nearest gene model being $R^2 = 0.18$. Within 100kb of this trait associated marker, there is also a gene encoding an O-methyltransferase (Sobic.005G086600) and three gene models with no functional annotation. The second trait associated marker on chromosome 5 is located in the \qa{R2Q4}{sixth intron of the gene Sobic.005G175500 that is annotated as encoding a protein} tyrosine kinase related to salt stress and antifungal responses. The trait associated marker on chromosome 6 is in LD ($R^2 > 0.6$) with genetic markers in two gene models, Sobic.006G061000 and Sobic.006G061100 (Figure~\ref{fig:quantgen}G). The closer of these two, Sobic.006G061100 located 18.8 kb from the GWAS hit, encodes an AMP-activated protein kinase. The second encodes a protein belonging to the pentatricopeptide repeat (PPR) family. 

% The broad-sense heritability of the median of the $\Phi_2$ values for a plant across the timepoints (Figure~\ref{fig:quantgen}A) was estimated to be 0.342. Resampling FarmCPU GWAS identified two genetic markers with a resampling model inclusion probability $\geq 0.10$ (Figure~\ref{fig:quantgen}B), indicating stable genetic associations between variation in these genomic regions and variation in the median $\Phi_2$ value. The most significant genetic marker identified was on chromosome 3 at position 56,520,108, with a resampling model inclusion probability of 0.23. Lines with the minor allele at this genetic marker have a mean $\Phi_2$ value of $41.36^\circ$ compared to lines with the major allele at this site, which have a mean $\Phi_2$ value of $25.69^\circ$ 
%(Figure~\ref{fig:quantgen}C). The second high-confidence genetic marker was on chromosome 8 at position 45,602,786 and had an RMIP value of 0.10. Lines with the minor allele at this genetic marker have a mean $\Phi_2$ value of $46.16^\circ$ compared to lines with the major allele at this site, which have a mean $\Phi_2$ value of $25.93^\circ$ (Figure~\ref{fig:quantgen}D). On one side of the identified genetic marker on chromosome 3, the three nearest genes include, in order of increasing distance from the SNP, a cytochrome P450 (Sobic.003G227700) at a distance of 9.02 kb from the SNP, an uncharacterized transcription factor with a sterol regulatory element binding domain (Sobic.003G227600) at a distance of 19.59 kb from the SNP, and a Ulp1 peptidase/Ulp1 protease (Sobic.003G227501) at a distance of 28.20 kb from the SNP. On the other side, the three nearest genes are all similar to cytochrome P450s, at distances of 2.29 kb, 22.95 kb, and 30.98 kb from the SNP 
%(Figure~\ref{fig:quantgen}E)~\cite{sorghumv3.1.1, phytozome}. The genomic region flanking the identified genetic marker on chromosome 8 is less gene-rich than the region flanking the identified genetic marker on chromosome 3. On one side of this SNP, the three nearest genes include, in order of increasing distance from the SNP, a ribosomal protein S6 kinase (Sobic.008G096200) at a distance of 107.60 kb from the SNP, a heme exporter protein B (Sobic.008G096300) at a distance of 110.27 kb from the SNP, and an 
%uncharacterized protein (Sobic.008G096150) at a distance of 167.87 kb from the SNP. On the other side of the SNP, the three nearest genes include, in order of increasing distance from the SNP, a periplasmic glucosidase-related protein (Sobic.008G096401) at a distance of 92.04 kb from the SNP, a protein of unknown function (Sobic.008G096500) at a distance of 166.85 kb from 
%the SNP, and an uncharacterized protein (Sobic.008G096700) at a distance of 217.05 kb from the SNP (Figure~\ref{fig:quantgen}F)~\cite{sorghumv3.1.1, phytozome}.
