# Supplementary material for: 3D reconstruction enables high-throughput phenotyping and quantitative genetic analysis of phyllotaxy
Source: Plant Phenomics. 2025 Mar 8;7(1):100023. doi: 10.1016/j.plaphe.2025.100023 (PMC12710043; doi:10.1016/j.plaphe.2025.100023)
Supplement: Multimedia component 3 [file mmc3.zip › src/04-discussion.tex]

\section{Discussion}\label{sec:discussion}
We present a high-throughput method of measuring phyllotaxy in the lower canopy that achieves near-human repeatability. The imaging process for each plant requires little human intervention and can be completed in approximately 2 minutes, and the reconstruction and skeletonization steps each run in less than one minute, making it far more high-throughput than the manual method we employed which requires 10 -- 20 minutes per plant to produce data with comparable repeatability. The more rapid methodology enables application to a large panel of plants. %While some methods for high throughput measurement of the upper canopy have been proposed~\cite{he2023characterization, serouart2023, zhouAzimuth}, less work has been done to characterize the lower canopy, as it is difficult to measure from an overhead view due to occlusion by upper leaves. 
Daviet et al.~\cite{daviet2022phenotrack3d} used a similar technique as presented here of reconstruction and skeletonization and show its ability to measure the azimuth positions of maize leaves. However, this method requires additional data for camera calibration~\cite{artzet2019phenomenal}, and they do not extend their study to characterize the position of subsequent leaves relative to each other, a key factor in the process of leaf initiation, nor do they perform quantitative genetic studies to illuminate potential genetic mechanisms of this under-studied trait. We evaluate the reliability of the method we present here and find it moderately stable ($R^2$ =0.41 for the same plants imaged on different days) after removing extreme values. This is modestly less repeatable than manual measurements ($R^2$=0.55 for the same plants measured by different people). \qa{R2Q4}{Given the limited repeatability of manual measurements of phyllotaxy, analysis of physical or \textit{in silico} simulated plants with known angles between subsequent leaves could represent an important future resource to enable benchmarking and improving phyllotaxy quantification methods.} It is possible that a portion of the residual value in correlations of phyllotaxy measurements collected at different time points is associated with subtle changes in plant growth or the senescence of leaves, as the repeatability of automated phyllotaxy measurements decreases when comparing images collected with larger time intervals  (see Supplementary Figure~\ref{fig:timepointcorr}). We detect genetically repeatable variation in the lower 4 phyllotaxic angles of the canopy that is to some degree, robust to the specific summary metric used to summarise across timepoints and/or multiple angles. Thirteen of the 25 summary metrics were estimated to have broad-sense heritabilities greater than 0.20 (Supplementary Table~\ref{tab:phyllotaxySummaries}). Several of these measures of lower-canopy phyllotaxy utilize information from multiple angles, while others include information only from a single angle across timepoints.

While the method we present here represents a large step forward in the ability to illuminate the genetic basis for phyllotaxy in sorghum, it is not without its limitations. First, \qa{R3Q1}{the method we employed for reconstructing the 3D structures of individual plants~\cite{gaillard-voxelcarving} requires the capacity to capture images of the same plant from multiple viewing angles and accurate segmentation of pixels belonging to the plant of interest in each of those images. These requirements are reasonably straightforward to achieve working with individual plants in a greenhouse setting, but would be substantially more challenging in the field where the density of surrounding plants makes it challenging to freely photograph a given plant from different angles without both foreground occulusions and other plants in the background of the image, creating additional challenges to achieving accurate image segmentation. Plant canopy architectural traits are controlled by a combination of genetic and environmental factors~\cite{zhouAzimuth} and measurements conducted from plants in the greenhouse will have incomplete capability to predict the features of genetically identical plants growing in field settings.} Secondly, the method has the highest accuracy in the lower canopy due to occlusion of the point of attachment by other leaves in the middle and upper canopy or significant movement of the upper plant during the imaging process, which makes accurate reconstruction difficult. While phyllotaxy in the upper canopy can be estimated using methods similar to He et al.~\cite{he2023characterization}, the middle canopy remains a challenge to measure, and evidence exists that different levels of the canopy have different genetic determinants of architecture~\cite{tross20213d, mantilla2020toward}. Third, the method discussed here \qa{R1Q5}{is constrained in the types of phyllotaxy it is applicable to}, and may generate extreme values when tillers are present (Supplementary Figure~\ref{fig:specificissues}) \qa{R1Q5}{While we expect that this method would work well for plants with spiral phyllotaxy in addition to the distichous phyllotaxy tested here, we believe additional modifications would be required for application to plants with phyllotaxies where multiple leaves originate from the same node, as a key component of this method is the assumption that leaves emerge in order of ascending altitude on the stem. Furthermore, plants with primarily prostrate growth habits may be challenging for the 3D reconstruction method employed here, and methods similar to He, Koller, or Zhou et al.~\cite{he2023characterization, koller2016statistical, zhouAzimuth} based on 2D images may be more appropriate.} Fourth, the method is highly dependent on camera calibrations \qa{R1Q3}{for the specific phenotyping chamber} and high-quality image segmentations to train and improve the convolutional neural network to segment the RGB images that serve as input to the pipeline for this method. \qa{R2Q5}{We did not test whether sorghum phyllotaxy could be effectively measured from the 2D images; however, measurements of vertical leaf angle estimated directly from the 2D images did not correlate with either manual measurements or 3D reconstruction-generated measurements of vertical leaf angle~\cite{tross20213d}.} Fourth, this initial study was done using a relatively small population (218 genotypes) for association studies, limiting the statistical power available to detect genes controlling the trait of interest while sufficiently controlling for false positives.

Despite the limited statistical power provided by the small population employed, we identified marker-trait associations a total of 14 significant GWAS signals representing 7 unique markers linked to variation in one or more phyllotaxy summary metrics at RMIP$ \geq 0.1$(Figure~\ref{fig:quantgen}, Supplementary Figure~\ref{fig:sManhattan}, Supplementary Table~\ref{tab:phyllotaxySummaries}). Further examination of the marker-trait associations detected for the median $\Phi_{1-4}$ value, which had the most strongly supported marker trait association (RMIP$ = 0.26$) showed that the genotypes with the minor allele at any of these sites have significantly higher median $\Phi_{1-4}$ values than genotypes with the major allele, indicating greater deviations from the expected alternating phyllotaxy of sorghum (Figure~\ref{fig:quantgen}C--E). As rare alleles tend to be deleterious~\cite{mezmouk2014pattern}, this may indicate that deviations from alternating phyllotaxy are detrimental to overall fitness. The genomic regions surrounding the genetic markers associated with the median $\Phi_{1-4}$ value include several transcription factors, osmotic stress response genes, protein kinases, and calcium binding proteins, as well as several gene models with no functional annotations (Supplementary Figure~\ref{tab:geneModels}). %While these functional annotations do not appear to have obvious links to leaf development, they may aid in hypothesis development and future research directions to understand the genetic mechanisms controlling phyllotaxy in the lower canopy. 
%The analysis we present here is a proof of concept for using the method to score large plant diversity panels to enable quantitative genetic analyses. 
In the future, the method we present here could be employed to score phyllotaxy in larger association panels, such as the Sorghum Diversity Panel (SbDiv)~\cite{sbdiv} and/or to score more replicated plants per genotype, both of which should improve our statistical power to identify specific genomic intervals associated with variation in phyllotaxy. As maize and sorghum share highly similar plant architectures prior to the reproductive stage, we anticipate our method should also be applicable to this crop without the need for extensive modification or fine tuning. We demonstrate the feasibility of high-throughput measurements of lower-canopy phyllotaxy, enabling quantitative genetic analysis to improve our understanding of its genetic control.
% By demonstrating the feasibility of quantitative genetic studies for phyllotaxy using this method, we have extended the feasible dimensions of canopy architecture study from the two-dimensional (plant height, vertical leaf angle, and internode length) to 3-dimensional (phyllotaxy). 
% We use the method to measure phyllotaxy in a population of 236 sorghum genotypes, large enough to enable quantitative genetic studies like GWAS to identify heritable variation in the trait and two genetic markers significantly associated with the trait. The analysis we present here is a proof of concept for using the method to score large plant diversity panels to enable quantitative genetic analyses. This method could be applied in the future to a larger set of genotypes in sorghum, such as the Sorghum Biodiversity Panel (SbDiv)~\cite{sbdiv} or extended to a maize diversity panel such as the Wisconsin Diversity panel~\cite{mazaheri2019genome}, as maize and sorghum share highly similar plant architectures prior to the reproductive stage. Applying this method to a larger diversity panel would allow for higher statistical power in quantitative genetic studies like GWAS to detect genes controlling phyllotaxy. By demonstrating the feasibility of quantitative genetic studies for phyllotaxy using this method, we have extended the feasible dimensions of canopy architecture study from the two-dimensional (plant height, vertical leaf angle, and internode length) to 3-dimensional (phyllotaxy). 

% Despite the limited statistical power provided by the panel of 219 genotypes used here, we were able to identify two high-confidence genetic markers stably associated with the median phyllotaxic angle between the second and third leaves of the sorghum plant. 

% Of the three nearest gene models flanking either side of the most significant marker, four are cytochrome P450s, all of which have sequence similarities greater than 92 percent to cytochrome P450s in the family CYP72A154 in \textit{Miscanthus sinensis} or maize that act as secologanin synthases~\cite{phytozome}. Secologanin is a precursor to the indole alkaloids~\cite{nguyen2021cytochromep450s}. While this enzyme in particular is likely not regulated by auxin, the biosynthetic pathway it belongs to is downregulated by auxin both upstream and downstream of secologanin synthase
% ~\cite{STPIERRE201373}. However, it is important to note that CYP72As tend to form clusters in chromosomal regions, including in the genome of the closely related maize~\cite{li2020comparative}. The remaining two of the three nearest gene models flanking either side of the marker include an uncharacterized transcription factor with a sterol regulatory element binding domain and an Ulp1 peptidase/protease. In studies of the model plants of \textit{Arabidopsis} and tomato, sterol mutants exhibit anomalies in plant architecture due to inhibitions in auxin transport or deficiencies in the class of phytohormones, brassinosteroids, that sterols are a biosynthetic precursor to~\cite{du2022sterols}. Ulp proteases belong to the SUMOlyation pathway that modulates transcription factor activity \cite{roy2021sumo}. SUMOlyation has been shown to play a role in plant response to both brassinosteroid and auxin signaling~\cite{roy2021sumo}. As auxin signaling has been directly implicated in the development of phyllotaxy~\cite{richardson2018drawing, Richardson2020.03.27.012211} and brassinosteroids have been linked to the control of other leaf architecture traits such as the vertical leaf angle~\cite{tross20213d}, the gene contributing to the association of this genetic marker with the median $\Phi_2$ value is likely either Sobic.003G227600, the transcription factor with a sterol regulatory element binding domain, or Sobic.003G227501, the Ulp1 peptidase/Ulp1 protease.

% In the case of the second identified genetic marker associated with the median $\Phi_2$ value, it is less clear what may be underlying the relationship between this genomic region and the trait. Though heme exporters and periplasmic glucosidases are important to plant growth and stress response processes, they have not been shown to have a clear link to leaf development or auxin and brassinosteroid signaling. Near this genetic marker is also located a ribosomal s6 kinase (Sobic.008G096200), which has been shown in maize to regulate the translation of some transcripts in response to auxin~\cite{beltran2002auxin}.  As an auxin maximum is one of the first signals to determine the positioning of an initiating leaf primordium, it is possible that translational regulation downstream of auxin further solidifies this positioning. However, it is also possible that one of the three uncharacterized \changed{genes} near this genetic marker act during leaf initiation to affect phyllotaxy.
 
 
