# Supplementary material for: 3D reconstruction enables high-throughput phenotyping and quantitative genetic analysis of phyllotaxy
Source: Plant Phenomics. 2025 Mar 8;7(1):100023. doi: 10.1016/j.plaphe.2025.100023 (PMC12710043; doi:10.1016/j.plaphe.2025.100023)
Supplement: Multimedia component 3 [file mmc3.zip › src/06-acknowledgments.tex]

\section*{Acknowledgements}

\subsection*{Funding}

This work was supported by the Foundation for Food and Agriculture Research (602757), USDA-NIFA (2020-68013-32371 and 2024-67013-42449), Department of Energy the Office of Science (BER), U.S. DOE (DE-SC0020355), the National Science Foundation (IOS-2412930, 2417510, and 2412928), and the University of Nebraska-Lincoln’s Complex Biosystems Graduate Program. JMD is supported by the National Science Foundation Graduate Research Fellowship Program under Grant No. 2034837.


\subsection*{Declaration of competing interest}

James C. Schnable has equity interests in Data2Bio, LLC and Dryland Genetics LLC and has performed paid work for Alphabet. The authors declare no other conflicts of interest.

\subsection*{Data Availability}

The code for reconstruction and skeletonization is available at GitHub: \url{https://github.com/cropsinsilico/SorghumVoxelCarving}

The raw images analyzed in this study are available at Zenodo: Mathieu Gaillard, Chenyong Miao, James C. Schnable, \& Bedrich Benes. (2021). Voxel Carving Based 3D Reconstruction of Sorghum [Data set]. Zenodo. \url{https://doi.org/10.5281/zenodo.4426620}.

The phenotypic data, GWAS result files and code for main figures and analysis are available at Github: \url{https://github.com/jdavis-132/phyllotaxy.git}

\subsection*{CRediT authorship contribution statement}
% JMD and NS collected measurements and ground truth data.  MG IO and BL designed methods for and performed image analysis, plant reconstruction and trait value extraction. JMD NS and RJG annotated image data and employed domain expertise to reconcile extracted trait values and true plant architectures. JMD, BB, and JCS designed experiments and analytical approaches. JMD conducted statistical and quantitative analysis and visualized results with input from MCT and JCS. JMD drafted the manuscript with input from JCS and BB. All authors reviewed and approved the final version of the manuscript. 
\textbf{Jensina M. Davis: }Conceptualization, Formal analysis, Investigation, Data Curation, Writing - Original Draft, Visualization \textbf{Mathieu Gaillard: }Methodology, Software, Investigation. \textbf{Michael C. Tross: }Methodology. \textbf{Nikee Shrestha: }Validation, Investigation, Data Curation. \textbf{Ian Ostermann: }Methodology, Software, Investigation. \textbf{Ryleigh J. Grove: }Validation, Data Curation. \textbf{Bosheng Li: }Methodology, Software, Investigation. \textbf{Bedrich Benes: }Conceptualization, Resources, Writing - Review \& Editing, Supervision, Funding acquisition. \textbf{James C. Schnable: }Conceptualization, Resources, Writing - Review \& Editing, Supervision, Funding acquisition. 
