# Supplementary material for: 3D reconstruction enables high-throughput phenotyping and quantitative genetic analysis of phyllotaxy
Source: Plant Phenomics. 2025 Mar 8;7(1):100023. doi: 10.1016/j.plaphe.2025.100023 (PMC12710043; doi:10.1016/j.plaphe.2025.100023)
Supplement: Multimedia component 3 [file mmc3.zip › src/macros.tex]

\usepackage{color}
\usepackage{soul}
\usepackage{multirow}
\usepackage{rotating}
\usepackage{amssymb}
\usepackage{amsmath}
\usepackage{algorithmicx}
\usepackage{wrapfig}
\usepackage{subcaption}  % for subfigures
\usepackage[ruled,vlined]{algorithm2e}
\usepackage{microtype}
%\usepackage[hyphens]{url}
%\hypersetup{draft}

\definecolor{turquoise}{cmyk}{0.65,0,0.1,0.1}
\definecolor{purple}{rgb}{0.65,0,0.65}
\definecolor{darkgreen}{rgb}{0.0, 0.5, 0.0}
\definecolor{darkred}{rgb}{0.5, 0.0, 0.0}
\definecolor{darkblue}{rgb}{0.0, 0.0, 0.5}
\definecolor{blue}{rgb}{0.0, 0.0, 1.0}

%use this in running text
\newcommand{\on}{{\textit{on} }}
\newcommand{\off}{{\textit{off} }}

%use this in image captions
\newcommand{\ON}{{\textup{on} }}
\newcommand{\OFF}{{\textup{off} }}

\newcommand{\todo}[1]{{\bf \color{red}[todo: #1]}}
%\newcommand{\changed}[1]{{\color{blue}#1}}
\newcommand{\changed}[1]{{#1}}
%\newcommand{\erase}[1]{\st{#1}}
\newcommand{\erase}[1]{}
\newcommand{\rep}[2]{{\bf \color{cyan}[replace: #1 {\it with} #2]}}

\newcommand{\MG}[1]{{\textbf{\color{darkgreen}[MG: #1]}}}
\newcommand{\mg}[1]{{\textbf{\color{darkgreen}[MG: #1]}}}

\newcommand{\BB}[1]{{\textbf{\color{cyan}[BB: #1]}}}
\newcommand{\bb}[1]{{\textbf{\color{cyan}[BB: #1]}}}

\newcommand{\IO}[1]{{\textbf{\color{turquoise}[IO: #1]}}}
\newcommand{\io}[1]{{\textbf{\color{turquoise}[IO: #1]}}}

\newcommand{\JD}[1]{{\textbf{\color{purple}[JD: #1]}}}
\newcommand{\jd}[1]{{\textbf{\color{purple}[JD: #1]}}}

\newcommand{\MT}[1]{{\textbf{\color{darkblue}[MT: #1]}}}
\newcommand{\mt}[1]{{\textbf{\color{darkblue}[MT: #1]}}}

\newcommand{\NS}[1]{{\textbf{\color{blue}[NS: #1]}}}
\newcommand{\ns}[1]{{\textbf{\color{blue}[NS: #1]}}}

%\newcommand{\JS}[1]{{\textbf{\color{darkgreen}[JS: #1]}}}
%\newcommand{\js}[1]{{\textbf{\color{darkgreen}[JS: #1]}}}

\newcommand{\meta}[1]{{\color{blue}[meta: #1]}}
\newcommand{\hide}[1]{{}}
\newcommand{\ch}[1]{{#1}}
\newcommand{\eg}{{\textit{e.g., }}}
\newcommand{\ie}{{\textit{i.e., }}}
\newcommand{\cf}{{\textit{c.f., }}}

\newcommand{\mbf}[1]{\mathbf{#1}}
\renewcommand{\vec}[1]{\mathbf{#1}}
%\newcommand{\norm}[1]{\lVert #1 \rVert}
\newcommand{\norm}[1]{\left\lVert#1\right\rVert}
\newcommand{\abs}[1]{\lvert #1 \rvert}

\newcommand{\argmax}[1]{\underset{#1}{\operatorname{arg}\,\operatorname{max}}\;}
\newcommand{\argmin}[1]{\underset{#1}{\operatorname{arg}\,\operatorname{min}}\;}

% Minimum subject to
\DeclareMathOperator{\subjectto}{subject\ to}

%% REVISION MACROS
\newcommand{\rev}[2]{{\bf \color{blue}\textsuperscript{#1}#2}}
\newcommand{\revimage}[1]{\fcolorbox{blue}{blue}{#1}}
\newcommand{\revremove}[1]{{\bf \color{red}[\st{#1}]}}

%end of proof symbol
\newcommand{\qedsymbol}{\rule{1ex}{1ex}} 

\reversemarginpar 

% \newcommand{\qa}[2]{\protect{\marginpar{\color{blue}\textbf{#1}}{\color{blue}#2}}}

\newcommand{\qa}[2]{}{}

%\newcommand{\qa}[2]{{\color{blue}#2}\marginpar[\color{blue}#1]}


%\newcommand{\qa}[2]{\protect\marginnote{\color{blue}\textbf{#1}}{\color{red}#2}}
