# Supplementary material for: 3D reconstruction enables high-throughput phenotyping and quantitative genetic analysis of phyllotaxy
Source: Plant Phenomics. 2025 Mar 8;7(1):100023. doi: 10.1016/j.plaphe.2025.100023 (PMC12710043; doi:10.1016/j.plaphe.2025.100023)
Supplement: Multimedia component 3 [file mmc3.zip › src/07-supplementary.tex]

\newpage
\section*{Supplementary Materials}
\setcounter{figure}{0}
\setcounter{table}{0}
\makeatletter 
\renewcommand{\figurename}{Supplementary Figure}
\renewcommand{\tablename}{Supplementary Table}
\makeatother

Supplementary File 1. Videos of reconstructed plants grown in 2023. \url{https://github.com/jdavis-132/phyllotaxy/blob/f02e6b9ed52723510a78490d34153699266837c5/SupplementalVideos-Phyllotaxy.zip}

\begin{figure}[p]
    \centering
    \includegraphics[width=\linewidth]{figs/figS1.pdf}
    \caption{\textbf{Correlation between phyllotaxic angles from reconstructions of the same plant decreases as time between imaging dates increases. A)} Correlation of lower five $\varphi$ values measured by 3D reconstructions of the sorghum plants when imaged on April 13, 2018 (Timepoint 2) and April 16, 2018 (Timepoint 3) after removing $\varphi$ values less than $90^{\circ}$ or greater than $270^{\circ}$, with an $R^2$ value of 0.3304  ($n = 820$ angles). In cases when the measurements for a single plant were negatively correlated between the two days, the values from the Timepoint 3 reconstruction were transformed to their conjugate angles. \textbf{B)} Correlation of lower five $\varphi$ values measured by 3D reconstructions of the sorghum plants when imaged on April 11, 2018 (Timepoint 1) and April 16, 2018 (Timepoint 3) after removing $\varphi$ values less than $90^{\circ}$ or greater than $270^{\circ}$, with an $R^2$ value of 0.2351 ($n = 820$ angles). In cases when the measurements for a single plant were negatively correlated between the two days, the values from the Timepoint 3 reconstruction were transformed to their conjugate angles.}
    \label{fig:timepointcorr}
\end{figure}

% \begin{figure}[p]
%     \centering
%     \includegraphics[width=\linewidth]{figs/Supplementary_manualReliability.pdf}
%     \caption{\textbf{A)} Correlation plot of lower six $\varphi$ values measured manually by Individual 1 and Individual 3, with an $R^2$ value of 0.8764. In cases when the measurements for a single plant were negatively correlated between the two individuals, the values measured by Individual 3 were transformed to their conjugate angles. \textbf{B)} Correlation plot of lower five $\varphi$ values measured manually by Individual 2 and Individual 3, with an $R^2$ value of 0.6408. In cases when the measurements for a single plant were negatively correlated between the two individuals, the values measured by Individual 3 were transformed to their conjugate angles.}
%     \label{fig:s3ManualReliability}
% \end{figure}

\begin{figure}[p]
    \centering
    \includegraphics[width=0.99\linewidth]{figs/tillers.jpg}
    \caption{\textbf{Tillers, lodging, or early leaf senescence in sorghum plants can cause extreme phyllotaxic values in reconstruction measurements. A)} A sorghum plant with large tillers. This can cause extreme phyllotaxy values when measured via 3D reconstruction. \textbf{B)} A lodged sorghum plant. Lodged plants may also present as having extreme phyllotaxy values. \textbf{C)} A plant where the third true leaf has senesced before the first and second true leaves, resulting in an extreme phyllotaxic angle being measured as $\varphi_2$ between the second true leaf and the fourth true leaf.}
    \label{fig:specificissues}
\end{figure}

\begin{figure}[p]
    \centering
    \includegraphics[width=0.99\linewidth]{figs/supplementalManhattanPlots.pdf}
    \caption{\textbf{Resampling FarmCPU GWAS detects stable marker-trait associations for multiple quantitative summaries of lower-canopy phyllotaxy. A -- L)} Manhattan plot of marker-trait associations for each quantitative summary of lower canopy phyllotaxy with a broad-sense heritability $\geq 0.20$.}
    \label{fig:sManhattan}
\end{figure}

\begin{longtable}[l]{>{\raggedright\arraybackslash}p{0.2\linewidth}>{\raggedright\arraybackslash}p{0.45\linewidth}>{\centering\arraybackslash}p{0.1\linewidth}>{\centering\arraybackslash}p{0.1\linewidth}}
 \caption{\textbf{Multiple quantitative summaries of phyllotaxy captured heritable variation.}\label{tab:phyllotaxySummaries}}\\
 \hline
 \multicolumn{2}{| c |}{}\\
 \hline
 Summary of phyllotaxy &  Description & Broad-sense heritability & Number genetic markers with RMIP $\geq 0.1$ \\
 \hline
 \endfirsthead

 \hline
 \multicolumn{2}{|c|}{Continuation of Table \ref{tab:phyllotaxySummaries}}\\
 \hline
 Summary of phyllotaxy &  Description & Broad-sense heritability & Number genetic markers with RMIP $\geq 0.10$ \\
 \hline
 \endhead

 \hline
 \endfoot

 \hline
 \multicolumn{2}{| c |}{}\\
 \hline\hline
 \endlastfoot

         Median of $\Phi_{1-4}$ & Median of lower 4 phyllotaxic angles & 0.25 & 3 \\
         Mean of $\Phi_{1-4}$   & Mean of lower 4 phyllotaxic angles & 0.30 & 5 \\
         Mean of Median $\Phi_{1-4}$ & Mean of the medians of each of the lower 4 phyllotaxic angles & 0.27 & 2 \\
         Median of $\Phi_{1-3}$ & Median of lower 4 phyllotaxic angles & 0.27 & 1 \\
         Median of $\Phi_2$ & Median of the second phyllotaxic angle & 0.34 & 1 \\
         Mean of $\Phi_2$ & Mean of the second phyllotaxic angle & 0.34 & 1 \\
         Median of $\Phi_3$ & Median of the third phyllotaxic angle & 0.32 & 1 \\
         Mean of $\Phi_{1-3}$ & Mean of the lower 3 phyllotaxic angles & 0.30 & 0 \\
         Mean of $\Phi_3$ & Mean of the third phyllotaxic angle & 0.24 & 0 \\
         Mean of Median $\Phi_{1-3}$ & Mean of the medians of each of the lower 3 phyllotaxic angles & 0.28 & 0 \\
         Mean of Mean $\Phi_{1-3}$ & Mean of the means of each of the lower 3 phyllotaxic angles & 0.28 & 0 \\
         Mean of Mean $\Phi_{1-4}$ & Mean of the means of each of the lower 4 phyllotaxic angles & 0.33 & 0 \\
         Mean GLM BLUE Fitted $\Phi_{1-4}$ & Mean of fitted values for lower 4 phyllotaxic angles from GLM BLUE model & 0.28 & 0 \\
         Mean of Means $\Phi_{1-2}$ & Mean of the means of each of the lower 2 phyllotaxic angles & 0.16 & \\
         Mean of $\Phi_{1-2}$ & Mean of first 2 phyllotaxic angles & 0.15 &  \\
         Mean of Medians $\Phi_{1-2}$ & Mean of the medians of each of the lower 2 phyllotaxic angles & 0.14 & \\
         Median of Means $\Phi_{1-4}$ & Median of the means of each of the lower 4 phyllotaxic angles & 0.05 & \\
         Median of $\Phi_1$ & Median of first phyllotaxic angle & 0.03 & \\
         Median of Means $\Phi_{1-3}$ & Median of the means of each of the lower 3 phyllotaxic angles & 0.02 & \\
         Median of $\Phi_4$ & Median of fourth phyllotaxic angle & 0.00 & \\
         Mean of $\Phi_1$ & Mean of first phyllotaxic angle & 0.00 & \\
         Mean of $\Phi_4$ & Mean of fourth phyllotaxic angle & 0.00 & \\
         Median of Medians $\Phi_{1-3}$ & Median of the medians of each of the lower 3 phyllotaxic angles & 0.00 & \\
         Median of Medians $\Phi_{1-4}$ & Median of the medians of each of the lower 4 phyllotaxic angles & 0.00 & \\
         Median of Means $\Phi_{1-2}$ & Median of the means of each of the lower 2 phyllotaxic angles & 0.00 & \\
\end{longtable}

\begin{table}[p]
    \centering
    \caption{\textbf{Six genetic markers identified to have a stable association with one trait were sometimes identified to have associations with other traits.}}
    \begin{tabular}{>{\raggedright\arraybackslash}p{0.15\linewidth}>{\raggedright\arraybackslash}p{0.1\linewidth}>{\raggedright\arraybackslash}p{0.2\linewidth}>{\raggedright\arraybackslash}p{0.2\linewidth}>{\raggedright\arraybackslash}p{0.1\linewidth}}
         Chromosome & Position & Traits with RMIP $\geq 0.10$ & Traits with RMIP $\geq 0.02$ & Maximum RMIP \\
         \hline
         Chr05 & 12109370 & Median of $\Phi_{1-4}$, Mean of $\Phi_{1-4}$, Mean of Medians $\Phi_{1-4}$ & Mean of Means $\Phi_{1-4}$, Mean of GLM BLUE Fitted $\Phi_{1-4}$ & 0.26 \\
         Chr05 & 65733791 & Median of $\Phi_{1-4}$, Mean of $\Phi_{1-4}$, Mean of Medians $\Phi_{1-4}$ & Mean of Means $\Phi_{1-4}$, Mean of GLM BLUE Fitted $\Phi_{1-4}$ & 0.19 \\
         Chr03 & 56520108 & Median of $\Phi_2$, Mean of $\Phi_2$ & & 0.12 \\
         Chr06 &41390777 & Median of $\Phi_{1-4}$, Median of $\Phi_{1-3}$, Median of $\Phi_3$ & Mean of $\Phi_{1-4}$, Mean of $\Phi_{1-3}$, Mean of $\Phi_3$, Mean of Medians $\Phi_{1-3}$, Mean of GLM BLUE Fitted $\Phi_{1-4}$ & 0.11 \\
         Chr05 & 5060741 & Mean of $\Phi_{1-4}$ & Median of $\Phi_{1-4}$, Median of $\Phi_{1-3}$, Mean of $\Phi_{1-3}$, Mean of $\Phi_3$, Median of $\Phi_3$, Mean of Means $\Phi_{1-4}$, Mean of GLM BLUE Fitted $\Phi_{1-4}$ & 0.10 \\
         Chr02 & 38310584 & Mean of $\Phi_{1-4}$ & Median of $\Phi_{1-3}$, Median of $\Phi_3$, Mean of $\Phi_2$, Mean of GLM BLUE Fitted $\Phi_{1-4}$ & 0.10 \\
         Chr02 & 53403506 & Mean of $\Phi_{1-4}$ & Median of $\Phi_{1-3}$, Mean of Means $\Phi_{1-4}$, Mean of GLM BLUE Fitted $\Phi_{1-4}$ & 0.10 \\
    \end{tabular}
    \label{tab:SNPSwithMultipleMTAs}
\end{table}

\begin{table}[p]
    \centering
    \caption{\textbf{Identified genetic markers for Median $\Phi_{1-4}$ are within 100kb of multiple gene models.}}
    \begin{tabular}{>{\raggedright\arraybackslash}p{0.2\linewidth}>{\raggedright\arraybackslash}p{0.2\linewidth}>{\raggedright\arraybackslash}p{0.09\linewidth}>{\raggedright\arraybackslash}p{0.1\linewidth}>{\raggedright\arraybackslash}p{0.35\linewidth}}
         Gene model & Genetic marker & Distance from genetic marker (kb) & LD ($R^2$) & Functional annotation \\
         \hline
         Sobic.005G086600 & Chr05:12,109,370 & 76.6 & 0.01 -- 0.06 & O-methyltransferase \\
         Sobic.005G086650 & Chr05:12,109,370 & 55.6 & 0.00 -- 0.11 & None available \\
         Sobic.005G086700 & Chr05:12,109,370 & 24.5 & 0.01 -- 0.18 & Zinc finger transcription factor \\
         Sobic.005G086801 & Chr05:12,109,370 & 51.1 & 0.00 -- 0.11 & None available \\
         Sobic.005G086900 & Chr05:12,109,370 & 64.9 & 0.07 -- 0.09 & None available \\ 
         Sobic.005G175200 & Chr05:65,733,791 & 46.5 & 0.01 -- 0.01 & Serine/threonine protein kinase \\
         Sobic.005G175300 & Chr05:65,733,791 & 33.6 & 0.00 -- 0.38 & None available \\
         Sobic.005G175400 & Chr05:65,733,791 & 16.4 & 0.00 -- 0.69 & None available \\
         Sobic.005G175500 & Chr05:65,733,791 & 0.0 & 0.00 -- 1.00 & Protein tyrosine kinase related to salt stress/antifungal response \\
         Sobic.005G175600 & Chr05:65,733,791 & 4.3 & 0.00 -- 0.00 & Protein tyrosine kinase related to salt stress/antifungal response \\
         Sobic.005G175700 & Chr05:65,733,791 & 18.1 & 0.01 -- 0.45 & Ubiquitin-activating enzyme E1 \\
         Sobic.005G175800 & Chr05:65,733,791 & 22.6 & 0.02 -- 0.18 & Calcium binding protein CML30-related \\
         Sobic.005G175900 & Chr05:65,733,791 & 26.9 & 0.01 -- 0.45 & None available \\
         Sobic.005G176000 & Chr05:65,733,791 & 37.8 & 0.00 -- 0.43 & Membrane-associated zinc finger protein \\
         Sobic.005G176100 & Chr05:65,733,791 & 47.2 & 0.01 -- 0.11 & Mannose-6-phosphate isomerase \\
         Sobic.005G176300 & Chr05:65,733,791 & 82.3 & 0.01 -- 0.22 & Leucine-rich repeat-containing protein \\
         Sobic.006G061000 & Chr06:41,390,777 & 32.4 & 0.68 -- 0.76 & PPR repeat family \\
         Sobic.006G061100 & Chr06:41,390,777 & 18.8 & 0.61 -- 0.71 & AMP-activated protein kinase \\
         Sobic.006G061201 & Chr06:41,390,777 & 57.8 & 0.12 -- 0.12 & None available \\
         Sobic.006G061300 & Chr06:41,390,777 & 65.7 & 0.18 -- 0.20 & Osmotic stress potassium transporter \\
    \end{tabular}
    \label{tab:geneModels}
\end{table}
