# Supplementary material for: 3D reconstruction enables high-throughput phenotyping and quantitative genetic analysis of phyllotaxy
Source: Plant Phenomics. 2025 Mar 8;7(1):100023. doi: 10.1016/j.plaphe.2025.100023 (PMC12710043; doi:10.1016/j.plaphe.2025.100023)
Supplement: Multimedia component 3 [file mmc3.zip › src/05-conclusion.tex]

\section{Conclusion}
This study evaluated a 3D reconstruction-based method for measuring phyllotaxy, the arrangement of leaves around the stem in horizontal space. The method achieved near-human repeatability for angles in the lower canopy of sorghum, with an $R^2$ of 0.41 between reconstructions of the same plant 2 days apart as compared to $R^2 = 0.55$ between manual measurements by different individuals. Reconstruction measurements were modestly correlated with manual measurements ($R^2=0.48$). We utilized this method to measure the phyllotaxy of 236 sorghum lines from the Sorghum Association Panel, evaluated 25 summary metrics for lower-canopy phyllotaxy, and identified genetic markers stably associated with multiple measures of lower-canopy phyllotaxy. Though limited to a greenhouse environment, this study serves as a proof of concept for further studies of phyllotaxy in large populations. 
